# Supplementary material for: Exploratory analysis to predict pneumonitis during durvalumab consolidation therapy for patients with locally advanced non‐small cell lung cancer from proteomic profiling of circulating extracellular vesicles
Source: Thorac Cancer. 2023 Aug 24;14(29):2909–23. doi: 10.1111/1759-7714.15077 (PMC10569905; doi:10.1111/1759-7714.15077)
Supplement: Supplementary file 2 — TABLE S2. The list of proteins identified from the circulating EV proteomics. [file TCA-14-2909-s002.xlsx]

## Sheet: Supplementary Table
Genes	Protein.Names	First.Protein.Description	excluded
A1BG	A1BG_HUMAN	Alpha-1B-glycoprotein	incoporated
A2M	A2MG_HUMAN	Alpha-2-macroglobulin	incoporated
A2ML1	A2ML1_HUMAN	Alpha-2-macroglobulin-like protein 1	incoporated
AAAS	AAAS_HUMAN	Aladin	excluded
AACS	AACS_HUMAN	Acetoacetyl-CoA synthetase	excluded
AADAC	AAAD_HUMAN	Arylacetamide deacetylase	excluded
AADACL2	ADCL2_HUMAN	Arylacetamide deacetylase-like 2	excluded
AAK1	AAK1_HUMAN	AP2-associated protein kinase 1	excluded
AARS1	SYAC_HUMAN	Alanine--tRNA ligase, cytoplasmic	incoporated
AARS2	SYAM_HUMAN	Alanine--tRNA ligase, mitochondrial	excluded
AASDHPPT	ADPPT_HUMAN	L-aminoadipate-semialdehyde dehydrogenase-phosphopantetheinyl transferase	excluded
ABAT	GABT_HUMAN	4-aminobutyrate aminotransferase, mitochondrial	excluded
ABCA12	ABCAC_HUMAN	Glucosylceramide transporter ABCA12	excluded
ABCA13	ABCAD_HUMAN	ATP-binding cassette sub-family A member 13	excluded
ABCA3	ABCA3_HUMAN	Phospholipid-transporting ATPase ABCA3	incoporated
ABCA7	ABCA7_HUMAN	Phospholipid-transporting ATPase ABCA7	incoporated
ABCB1	MDR1_HUMAN	ATP-dependent translocase ABCB1	excluded
ABCB10	ABCBA_HUMAN	ATP-binding cassette sub-family B member 10, mitochondrial	excluded
ABCB11	ABCBB_HUMAN	Bile salt export pump	incoporated
ABCB4	MDR3_HUMAN	Phosphatidylcholine translocator ABCB4	incoporated
ABCB5	ABCB5_HUMAN	ATP-binding cassette sub-family B member 5	excluded
ABCB6	ABCB6_HUMAN	ATP-binding cassette sub-family B member 6	excluded
ABCB7	ABCB7_HUMAN	Iron-sulfur clusters transporter ABCB7, mitochondrial	excluded
ABCC1	MRP1_HUMAN	Multidrug resistance-associated protein 1	incoporated
ABCC2	MRP2_HUMAN	ATP-binding cassette sub-family C member 2	excluded
ABCC3	MRP3_HUMAN	ATP-binding cassette sub-family C member 3	incoporated
ABCC4	MRP4_HUMAN	ATP-binding cassette sub-family C member 4	incoporated
ABCD3	ABCD3_HUMAN	ATP-binding cassette sub-family D member 3	excluded
ABCD4	ABCD4_HUMAN	Lysosomal cobalamin transporter ABCD4	excluded
ABCE1	ABCE1_HUMAN	ATP-binding cassette sub-family E member 1	incoporated
ABCF1	ABCF1_HUMAN	ATP-binding cassette sub-family F member 1	excluded
ABCF2	ABCF2_HUMAN	ATP-binding cassette sub-family F member 2	excluded
ABCF3	ABCF3_HUMAN	ATP-binding cassette sub-family F member 3	excluded
ABCG2	ABCG2_HUMAN	Broad substrate specificity ATP-binding cassette transporter ABCG2	excluded
ABCG5	ABCG5_HUMAN	ATP-binding cassette sub-family G member 5	excluded
ABCG8	ABCG8_HUMAN	ATP-binding cassette sub-family G member 8	excluded
ABHD10	ABHDA_HUMAN	Palmitoyl-protein thioesterase ABHD10, mitochondrial	excluded
ABHD11	ABHDB_HUMAN	Protein ABHD11	excluded
ABHD12	ABD12_HUMAN	Lysophosphatidylserine lipase ABHD12	excluded
ABHD14B	ABHEB_HUMAN	Protein ABHD14B	incoporated
ABHD16A	ABHGA_HUMAN	Phosphatidylserine lipase ABHD16A	incoporated
ABHD17A	AB17A_HUMAN	Alpha/beta hydrolase domain-containing protein 17A	incoporated
ABHD17B	AB17B_HUMAN	Alpha/beta hydrolase domain-containing protein 17B	incoporated
ABHD17C	AB17C_HUMAN	Alpha/beta hydrolase domain-containing protein 17C	excluded
ABHD4	ABHD4_HUMAN	(Lyso)-N-acylphosphatidylethanolamine lipase	excluded
ABHD5	ABHD5_HUMAN	1-acylglycerol-3-phosphate O-acyltransferase ABHD5	excluded
ABHD6	ABHD6_HUMAN	Monoacylglycerol lipase ABHD6	excluded
ABI1	ABI1_HUMAN	Abl interactor 1	incoporated
ABI2	ABI2_HUMAN	Abl interactor 2	incoporated
ABI3	ABI3_HUMAN	ABI gene family member 3	excluded
ABI3BP	TARSH_HUMAN	Target of Nesh-SH3	incoporated
ABLIM1	ABLM1_HUMAN	Actin-binding LIM protein 1	excluded
ABLIM3	ABLM3_HUMAN	Actin-binding LIM protein 3	excluded
ABR	ABR_HUMAN	Active breakpoint cluster region-related protein	excluded
ABRACL	ABRAL_HUMAN	Costars family protein ABRACL	incoporated
ABRAXAS2	ABRX2_HUMAN	BRISC complex subunit Abraxas 2	excluded
ACAA1	THIK_HUMAN	3-ketoacyl-CoA thiolase, peroxisomal	incoporated
ACAA2	THIM_HUMAN	3-ketoacyl-CoA thiolase, mitochondrial	excluded
ACACA	ACACA_HUMAN	Acetyl-CoA carboxylase 1	excluded
ACAD8	ACAD8_HUMAN	Isobutyryl-CoA dehydrogenase, mitochondrial	excluded
ACAD9	ACAD9_HUMAN	Complex I assembly factor ACAD9, mitochondrial	excluded
ACADM	ACADM_HUMAN	Medium-chain specific acyl-CoA dehydrogenase, mitochondrial	incoporated
ACADS	ACADS_HUMAN	Short-chain specific acyl-CoA dehydrogenase, mitochondrial	excluded
ACADSB	ACDSB_HUMAN	Short/branched chain specific acyl-CoA dehydrogenase, mitochondrial	excluded
ACADVL	ACADV_HUMAN	Very long-chain specific acyl-CoA dehydrogenase, mitochondrial	incoporated
ACAN	PGCA_HUMAN	Aggrecan core protein	excluded
ACAP1	ACAP1_HUMAN	Arf-GAP with coiled-coil, ANK repeat and PH domain-containing protein 1	excluded
ACAP2	ACAP2_HUMAN	Arf-GAP with coiled-coil, ANK repeat and PH domain-containing protein 2	excluded
ACAT1	THIL_HUMAN	Acetyl-CoA acetyltransferase, mitochondrial	incoporated
ACAT2	THIC_HUMAN	Acetyl-CoA acetyltransferase, cytosolic	incoporated
ACBD3	GCP60_HUMAN	Golgi resident protein GCP60	excluded
ACBD5	ACBD5_HUMAN	Acyl-CoA-binding domain-containing protein 5	excluded
ACCS	1A1L1_HUMAN	1-aminocyclopropane-1-carboxylate synthase-like protein 1	excluded
ACE	ACE_HUMAN	Angiotensin-converting enzyme	excluded
ACER1	ACER1_HUMAN	Alkaline ceramidase 1	excluded
ACHE	ACES_HUMAN	Acetylcholinesterase	excluded
ACIN1	ACINU_HUMAN	Apoptotic chromatin condensation inducer in the nucleus	excluded
ACKR1	ACKR1_HUMAN	Atypical chemokine receptor 1	incoporated
ACLY	ACLY_HUMAN	ATP-citrate synthase	incoporated
ACO1	ACOC_HUMAN	Cytoplasmic aconitate hydratase	incoporated
ACO2	ACON_HUMAN	Aconitate hydratase, mitochondrial	excluded
ACOT1	ACOT1_HUMAN	Acyl-coenzyme A thioesterase 1	excluded
ACOT11	ACO11_HUMAN	Acyl-coenzyme A thioesterase 11	excluded
ACOT13	ACO13_HUMAN	Acyl-coenzyme A thioesterase 13	excluded
ACOT7	BACH_HUMAN	Cytosolic acyl coenzyme A thioester hydrolase	incoporated
ACOT7L	BACHL_HUMAN	Putative cytosolic acyl coenzyme A thioester hydrolase-like	incoporated
ACOT9	ACOT9_HUMAN	Acyl-coenzyme A thioesterase 9, mitochondrial	excluded
ACOX1	ACOX1_HUMAN	Peroxisomal acyl-coenzyme A oxidase 1	excluded
ACOX3	ACOX3_HUMAN	Peroxisomal acyl-coenzyme A oxidase 3	excluded
ACP1	PPAC_HUMAN	Low molecular weight phosphotyrosine protein phosphatase	incoporated
ACP2	PPAL_HUMAN	Lysosomal acid phosphatase	incoporated
ACP3	PPAP_HUMAN	Prostatic acid phosphatase	incoporated
ACP5	PPA5_HUMAN	Tartrate-resistant acid phosphatase type 5	excluded
ACP6	PPA6_HUMAN	Lysophosphatidic acid phosphatase type 6	excluded
ACP7	ACP7_HUMAN	Acid phosphatase type 7	excluded
ACSBG1	ACBG1_HUMAN	Long-chain-fatty-acid--CoA ligase ACSBG1	excluded
ACSF3	ACSF3_HUMAN	Malonate--CoA ligase ACSF3, mitochondrial	excluded
ACSL1	ACSL1_HUMAN	Long-chain-fatty-acid--CoA ligase 1	incoporated
ACSL3	ACSL3_HUMAN	Long-chain-fatty-acid--CoA ligase 3	excluded
ACSL4	ACSL4_HUMAN	Long-chain-fatty-acid--CoA ligase 4	incoporated
ACSL5	ACSL5_HUMAN	Long-chain-fatty-acid--CoA ligase 5	excluded
ACSS1	ACS2L_HUMAN	Acetyl-coenzyme A synthetase 2-like, mitochondrial	excluded
ACSS2	ACSA_HUMAN	Acetyl-coenzyme A synthetase, cytoplasmic	excluded
ACTA1	ACTS_HUMAN	Actin, alpha skeletal muscle	excluded
ACTA2	ACTA_HUMAN	Actin, aortic smooth muscle	incoporated
ACTB	ACTB_HUMAN	Actin, cytoplasmic 1	excluded
ACTBL2	ACTBL_HUMAN	Beta-actin-like protein 2	incoporated
ACTL6A	ACL6A_HUMAN	Actin-like protein 6A	excluded
ACTN1	ACTN1_HUMAN	Alpha-actinin-1	excluded
ACTN2	ACTN2_HUMAN	Alpha-actinin-2	incoporated
ACTN4	ACTN4_HUMAN	Alpha-actinin-4	incoporated
ACTR10	ARP10_HUMAN	Actin-related protein 10	incoporated
ACTR1A	ACTZ_HUMAN	Alpha-centractin	incoporated
ACTR1B	ACTY_HUMAN	Beta-centractin	incoporated
ACTR2	ARP2_HUMAN	Actin-related protein 2	incoporated
ACTR3	ARP3_HUMAN	Actin-related protein 3	excluded
ACTR3B	ARP3B_HUMAN	Actin-related protein 3B	excluded
ACVR1	ACVR1_HUMAN	Activin receptor type-1	excluded
ACVR1C	ACV1C_HUMAN	Activin receptor type-1C	excluded
ACVR2A	AVR2A_HUMAN	Activin receptor type-2A	excluded
ACVRL1	ACVL1_HUMAN	Serine/threonine-protein kinase receptor R3	incoporated
ACY1	ACY1_HUMAN	Aminoacylase-1	incoporated
ACYP1	ACYP1_HUMAN	Acylphosphatase-1	excluded
ACYP2	ACYP2_HUMAN	Acylphosphatase-2	excluded
ADA	ADA_HUMAN	Adenosine deaminase	excluded
ADAM10	ADA10_HUMAN	Disintegrin and metalloproteinase domain-containing protein 10	incoporated
ADAM15	ADA15_HUMAN	Disintegrin and metalloproteinase domain-containing protein 15	incoporated
ADAM17	ADA17_HUMAN	Disintegrin and metalloproteinase domain-containing protein 17	excluded
ADAM8	ADAM8_HUMAN	Disintegrin and metalloproteinase domain-containing protein 8	excluded
ADAM9	ADAM9_HUMAN	Disintegrin and metalloproteinase domain-containing protein 9	incoporated
ADAMDEC1	ADEC1_HUMAN	ADAM DEC1	incoporated
ADAMTS13	ATS13_HUMAN	A disintegrin and metalloproteinase with thrombospondin motifs 13	incoporated
ADAMTS5	ATS5_HUMAN	A disintegrin and metalloproteinase with thrombospondin motifs 5	incoporated
ADAMTSL2	ATL2_HUMAN	ADAMTS-like protein 2	excluded
ADAMTSL4	ATL4_HUMAN	ADAMTS-like protein 4	incoporated
ADAMTSL5	ATL5_HUMAN	ADAMTS-like protein 5	excluded
ADAR	DSRAD_HUMAN	Double-stranded RNA-specific adenosine deaminase	excluded
ADAT2	ADAT2_HUMAN	tRNA-specific adenosine deaminase 2	excluded
ADCY3	ADCY3_HUMAN	Adenylate cyclase type 3	excluded
ADCY4	ADCY4_HUMAN	Adenylate cyclase type 4	excluded
ADCY6	ADCY6_HUMAN	Adenylate cyclase type 6	incoporated
ADCY7	ADCY7_HUMAN	Adenylate cyclase type 7	excluded
ADCY9	ADCY9_HUMAN	Adenylate cyclase type 9	excluded
ADD1	ADDA_HUMAN	Alpha-adducin	incoporated
ADD2	ADDB_HUMAN	Beta-adducin	excluded
ADD3	ADDG_HUMAN	Gamma-adducin	incoporated
ADGRE1	AGRE1_HUMAN	Adhesion G protein-coupled receptor E1	excluded
ADGRE2	AGRE2_HUMAN	Adhesion G protein-coupled receptor E2	incoporated
ADGRE3	AGRE3_HUMAN	Adhesion G protein-coupled receptor E3	incoporated
ADGRE5	AGRE5_HUMAN	Adhesion G protein-coupled receptor E5	incoporated
ADGRF5	AGRF5_HUMAN	Adhesion G protein-coupled receptor F5	incoporated
ADGRG1	AGRG1_HUMAN	Adhesion G-protein coupled receptor G1	incoporated
ADGRG3	AGRG3_HUMAN	Adhesion G protein-coupled receptor G3	incoporated
ADGRG6	AGRG6_HUMAN	Adhesion G-protein coupled receptor G6	incoporated
ADGRL2	AGRL2_HUMAN	Adhesion G protein-coupled receptor L2	incoporated
ADGRL4	AGRL4_HUMAN	Adhesion G protein-coupled receptor L4	excluded
ADH1A	ADH1A_HUMAN	Alcohol dehydrogenase 1A	excluded
ADH1B	ADH1B_HUMAN	All-trans-retinol dehydrogenase [NAD(+)] ADH1B	incoporated
ADH1C	ADH1G_HUMAN	Alcohol dehydrogenase 1C	excluded
ADH4	ADH4_HUMAN	All-trans-retinol dehydrogenase [NAD(+)] ADH4	incoporated
ADH5	ADHX_HUMAN	Alcohol dehydrogenase class-3	incoporated
ADH6	ADH6_HUMAN	Alcohol dehydrogenase 6	excluded
ADH7	ADH7_HUMAN	All-trans-retinol dehydrogenase [NAD(+)] ADH7	excluded
ADI1	MTND_HUMAN	1,2-dihydroxy-3-keto-5-methylthiopentene dioxygenase	excluded
ADK	ADK_HUMAN	Adenosine kinase	excluded
ADO	AEDO_HUMAN	2-aminoethanethiol dioxygenase	excluded
ADPGK	ADPGK_HUMAN	ADP-dependent glucokinase	excluded
ADPRH	ADPRH_HUMAN	[Protein ADP-ribosylarginine] hydrolase	excluded
ADPRS	ADPRS_HUMAN	ADP-ribose glycohydrolase ARH3	excluded
ADRA2A	ADA2A_HUMAN	Alpha-2A adrenergic receptor	excluded
ADRM1	ADRM1_HUMAN	Proteasomal ubiquitin receptor ADRM1	excluded
ADSL	PUR8_HUMAN	Adenylosuccinate lyase	incoporated
ADSS2	PURA2_HUMAN	Adenylosuccinate synthetase isozyme 2	incoporated
AFDN	AFAD_HUMAN	Afadin	incoporated
AFG3L2	AFG32_HUMAN	AFG3-like protein 2	excluded
AFM	AFAM_HUMAN	Afamin	excluded
AFTPH	AFTIN_HUMAN	Aftiphilin	excluded
AGA	ASPG_HUMAN	N(4)-(beta-N-acetylglucosaminyl)-L-asparaginase	incoporated
AGAP2	AGAP2_HUMAN	Arf-GAP with GTPase, ANK repeat and PH domain-containing protein 2	excluded
AGFG1	AGFG1_HUMAN	Arf-GAP domain and FG repeat-containing protein 1	incoporated
AGK	AGK_HUMAN	Acylglycerol kinase, mitochondrial	excluded
AGL	GDE_HUMAN	Glycogen debranching enzyme	incoporated
AGO1	AGO1_HUMAN	Protein argonaute-1	incoporated
AGO2	AGO2_HUMAN	Protein argonaute-2	incoporated
AGO4	AGO4_HUMAN	Protein argonaute-4	excluded
AGPAT1	PLCA_HUMAN	1-acyl-sn-glycerol-3-phosphate acyltransferase alpha	excluded
AGPAT2	PLCB_HUMAN	1-acyl-sn-glycerol-3-phosphate acyltransferase beta	excluded
AGPAT3	PLCC_HUMAN	1-acyl-sn-glycerol-3-phosphate acyltransferase gamma	excluded
AGPAT5	PLCE_HUMAN	1-acyl-sn-glycerol-3-phosphate acyltransferase epsilon	excluded
AGPS	ADAS_HUMAN	Alkyldihydroxyacetonephosphate synthase, peroxisomal	incoporated
AGR2	AGR2_HUMAN	Anterior gradient protein 2 homolog	excluded
AGR3	AGR3_HUMAN	Anterior gradient protein 3	excluded
AGRN	AGRIN_HUMAN	Agrin	excluded
AGT	ANGT_HUMAN	Angiotensinogen	incoporated
AGTPBP1	CBPC1_HUMAN	Cytosolic carboxypeptidase 1	excluded
AHCY	SAHH_HUMAN	Adenosylhomocysteinase	incoporated
AHCYL1	SAHH2_HUMAN	S-adenosylhomocysteine hydrolase-like protein 1	incoporated
AHCYL2	SAHH3_HUMAN	Adenosylhomocysteinase 3	incoporated
AHNAK	AHNK_HUMAN	Neuroblast differentiation-associated protein AHNAK	incoporated
AHNAK2	AHNK2_HUMAN	Protein AHNAK2	incoporated
AHSA1	AHSA1_HUMAN	Activator of 90 kDa heat shock protein ATPase homolog 1	incoporated
AHSG	FETUA_HUMAN	Alpha-2-HS-glycoprotein	incoporated
AIDA	AIDA_HUMAN	Axin interactor, dorsalization-associated protein	incoporated
AIFM1	AIFM1_HUMAN	Apoptosis-inducing factor 1, mitochondrial	excluded
AIMP1	AIMP1_HUMAN	Aminoacyl tRNA synthase complex-interacting multifunctional protein 1	excluded
AIMP2	AIMP2_HUMAN	Aminoacyl tRNA synthase complex-interacting multifunctional protein 2	incoporated
AIP	AIP_HUMAN	AH receptor-interacting protein	excluded
AK1	KAD1_HUMAN	Adenylate kinase isoenzyme 1	excluded
AK2	KAD2_HUMAN	Adenylate kinase 2, mitochondrial	incoporated
AK3	KAD3_HUMAN	GTP:AMP phosphotransferase AK3, mitochondrial	excluded
AK4	KAD4_HUMAN	Adenylate kinase 4, mitochondrial	excluded
AKAP12	AKA12_HUMAN	A-kinase anchor protein 12	excluded
AKAP13	AKP13_HUMAN	A-kinase anchor protein 13	excluded
AKAP2	AKAP2_HUMAN	A-kinase anchor protein 2	excluded
AKR1A1	AK1A1_HUMAN	Aldo-keto reductase family 1 member A1	incoporated
AKR1B1	ALDR_HUMAN	Aldo-keto reductase family 1 member B1	excluded
AKR1B10	AK1BA_HUMAN	Aldo-keto reductase family 1 member B10	excluded
AKR1C2	AK1C2_HUMAN	Aldo-keto reductase family 1 member C2	incoporated
AKR1C3	AK1C3_HUMAN	Aldo-keto reductase family 1 member C3	excluded
AKR7A2	ARK72_HUMAN	Aflatoxin B1 aldehyde reductase member 2	incoporated
AKT1	AKT1_HUMAN	RAC-alpha serine/threonine-protein kinase	excluded
AKT1S1	AKTS1_HUMAN	Proline-rich AKT1 substrate 1	excluded
AKT2	AKT2_HUMAN	RAC-beta serine/threonine-protein kinase	incoporated
AKT3	AKT3_HUMAN	RAC-gamma serine/threonine-protein kinase	incoporated
ALAD	HEM2_HUMAN	Delta-aminolevulinic acid dehydratase	incoporated
ALB	ALBU_HUMAN	Albumin	incoporated
ALCAM	CD166_HUMAN	CD166 antigen	incoporated
ALDH16A1	A16A1_HUMAN	Aldehyde dehydrogenase family 16 member A1	incoporated
ALDH18A1	P5CS_HUMAN	Delta-1-pyrroline-5-carboxylate synthase	excluded
ALDH1A1	AL1A1_HUMAN	Retinal dehydrogenase 1	incoporated
ALDH1A2	AL1A2_HUMAN	Retinal dehydrogenase 2	incoporated
ALDH1A3	AL1A3_HUMAN	Aldehyde dehydrogenase family 1 member A3	excluded
ALDH1B1	AL1B1_HUMAN	Aldehyde dehydrogenase X, mitochondrial	excluded
ALDH1L1	AL1L1_HUMAN	Cytosolic 10-formyltetrahydrofolate dehydrogenase	excluded
ALDH2	ALDH2_HUMAN	Aldehyde dehydrogenase, mitochondrial	incoporated
ALDH3A1	AL3A1_HUMAN	Aldehyde dehydrogenase, dimeric NADP-preferring	excluded
ALDH3A2	AL3A2_HUMAN	Aldehyde dehydrogenase family 3 member A2	incoporated
ALDH3B1	AL3B1_HUMAN	Aldehyde dehydrogenase family 3 member B1	excluded
ALDH4A1	AL4A1_HUMAN	Delta-1-pyrroline-5-carboxylate dehydrogenase, mitochondrial	excluded
ALDH5A1	SSDH_HUMAN	Succinate-semialdehyde dehydrogenase, mitochondrial	excluded
ALDH6A1	MMSA_HUMAN	Methylmalonate-semialdehyde dehydrogenase [acylating], mitochondrial	excluded
ALDH7A1	AL7A1_HUMAN	Alpha-aminoadipic semialdehyde dehydrogenase	excluded
ALDH9A1	AL9A1_HUMAN	4-trimethylaminobutyraldehyde dehydrogenase	incoporated
ALDOA	ALDOA_HUMAN	Fructose-bisphosphate aldolase A	incoporated
ALDOB	ALDOB_HUMAN	Fructose-bisphosphate aldolase B	incoporated
ALDOC	ALDOC_HUMAN	Fructose-bisphosphate aldolase C	incoporated
ALG1	ALG1_HUMAN	Chitobiosyldiphosphodolichol beta-mannosyltransferase	excluded
ALG10	AG10A_HUMAN	Dol-P-Glc:Glc(2)Man(9)GlcNAc(2)-PP-Dol alpha-1,2-glucosyltransferase	excluded
ALG11	ALG11_HUMAN	GDP-Man:Man(3)GlcNAc(2)-PP-Dol alpha-1,2-mannosyltransferase	excluded
ALG2	ALG2_HUMAN	Alpha-1,3/1,6-mannosyltransferase ALG2	excluded
ALG5	ALG5_HUMAN	Dolichyl-phosphate beta-glucosyltransferase	excluded
ALOX12	LOX12_HUMAN	Polyunsaturated fatty acid lipoxygenase ALOX12	incoporated
ALOX12B	LX12B_HUMAN	Arachidonate 12-lipoxygenase, 12R-type	incoporated
ALOX15	LOX15_HUMAN	Polyunsaturated fatty acid lipoxygenase ALOX15	incoporated
ALOX15B	LX15B_HUMAN	Polyunsaturated fatty acid lipoxygenase ALOX15B	excluded
ALOX5	LOX5_HUMAN	Polyunsaturated fatty acid 5-lipoxygenase	excluded
ALOX5AP	AL5AP_HUMAN	Arachidonate 5-lipoxygenase-activating protein	incoporated
ALOXE3	LOXE3_HUMAN	Hydroperoxide isomerase ALOXE3	excluded
ALPL	PPBT_HUMAN	Alkaline phosphatase, tissue-nonspecific isozyme	excluded
ALS2	ALS2_HUMAN	Alsin	excluded
ALYREF	THOC4_HUMAN	THO complex subunit 4	excluded
AMBP	AMBP_HUMAN	Protein AMBP	incoporated
AMDHD2	NAGA_HUMAN	N-acetylglucosamine-6-phosphate deacetylase	excluded
AMMECR1	AMMR1_HUMAN	AMME syndrome candidate gene 1 protein	excluded
AMPD2	AMPD2_HUMAN	AMP deaminase 2	incoporated
AMPD3	AMPD3_HUMAN	AMP deaminase 3	excluded
AMY1A;AMY1B;AMY1C	AMY1A_HUMAN;AMY1B_HUMAN;AMY1C_HUMAN	Alpha-amylase 1B	incoporated
ANAPC1	APC1_HUMAN	Anaphase-promoting complex subunit 1	excluded
ANAPC2	ANC2_HUMAN	Anaphase-promoting complex subunit 2	excluded
ANAPC4	APC4_HUMAN	Anaphase-promoting complex subunit 4	excluded
ANAPC7	APC7_HUMAN	Anaphase-promoting complex subunit 7	excluded
ANG	ANGI_HUMAN	Angiogenin	incoporated
ANGPT1	ANGP1_HUMAN	Angiopoietin-1	incoporated
ANGPT2	ANGP2_HUMAN	Angiopoietin-2	excluded
ANGPTL2	ANGL2_HUMAN	Angiopoietin-related protein 2	excluded
ANGPTL3	ANGL3_HUMAN	Angiopoietin-related protein 3	incoporated
ANGPTL4	ANGL4_HUMAN	Angiopoietin-related protein 4	excluded
ANGPTL6	ANGL6_HUMAN	Angiopoietin-related protein 6	excluded
ANGPTL8	ANGL8_HUMAN	Angiopoietin-like protein 8	incoporated
ANK1	ANK1_HUMAN	Ankyrin-1	incoporated
ANK3	ANK3_HUMAN	Ankyrin-3	excluded
ANKFY1	ANFY1_HUMAN	Rabankyrin-5	excluded
ANKHD1	ANKH1_HUMAN	Ankyrin repeat and KH domain-containing protein 1	excluded
ANKIB1	AKIB1_HUMAN	Ankyrin repeat and IBR domain-containing protein 1	excluded
ANKMY2	ANKY2_HUMAN	Ankyrin repeat and MYND domain-containing protein 2	excluded
ANKRD13A	AN13A_HUMAN	Ankyrin repeat domain-containing protein 13A	incoporated
ANKRD13D	AN13D_HUMAN	Ankyrin repeat domain-containing protein 13D	excluded
ANKRD22	ANR22_HUMAN	Ankyrin repeat domain-containing protein 22	excluded
ANKRD27	ANR27_HUMAN	Ankyrin repeat domain-containing protein 27	excluded
ANKRD28	ANR28_HUMAN	Serine/threonine-protein phosphatase 6 regulatory ankyrin repeat subunit A	excluded
ANKRD35	ANR35_HUMAN	Ankyrin repeat domain-containing protein 35	excluded
ANKS1A	ANS1A_HUMAN	Ankyrin repeat and SAM domain-containing protein 1A	incoporated
ANO10	ANO10_HUMAN	Anoctamin-10	excluded
ANO6	ANO6_HUMAN	Anoctamin-6	excluded
ANO9	ANO9_HUMAN	Anoctamin-9	excluded
ANP32B	AN32B_HUMAN	Acidic leucine-rich nuclear phosphoprotein 32 family member B	excluded
ANP32E	AN32E_HUMAN	Acidic leucine-rich nuclear phosphoprotein 32 family member E	excluded
ANPEP	AMPN_HUMAN	Aminopeptidase N	incoporated
ANTXR1	ANTR1_HUMAN	Anthrax toxin receptor 1	incoporated
ANTXR2	ANTR2_HUMAN	Anthrax toxin receptor 2	incoporated
ANXA1	ANXA1_HUMAN	Annexin A1	incoporated
ANXA11	ANX11_HUMAN	Annexin A11	incoporated
ANXA13	ANX13_HUMAN	Annexin A13	excluded
ANXA2	ANXA2_HUMAN	Annexin A2	excluded
ANXA3	ANXA3_HUMAN	Annexin A3	excluded
ANXA4	ANXA4_HUMAN	Annexin A4	incoporated
ANXA5	ANXA5_HUMAN	Annexin A5	incoporated
ANXA6	ANXA6_HUMAN	Annexin A6	excluded
ANXA7	ANXA7_HUMAN	Annexin A7	incoporated
ANXA8	ANXA8_HUMAN	Annexin A8	excluded
ANXA8L1	AXA81_HUMAN	Annexin A8-like protein 1	excluded
ANXA9	ANXA9_HUMAN	Annexin A9	excluded
AOC3	AOC3_HUMAN	Membrane primary amine oxidase	incoporated
AP1B1	AP1B1_HUMAN	AP-1 complex subunit beta-1	incoporated
AP1G1	AP1G1_HUMAN	AP-1 complex subunit gamma-1	excluded
AP1G2	AP1G2_HUMAN	AP-1 complex subunit gamma-like 2	excluded
AP1M1	AP1M1_HUMAN	AP-1 complex subunit mu-1	incoporated
AP1M2	AP1M2_HUMAN	AP-1 complex subunit mu-2	excluded
AP1S1	AP1S1_HUMAN	AP-1 complex subunit sigma-1A	excluded
AP1S2	AP1S2_HUMAN	AP-1 complex subunit sigma-2	excluded
AP2A1	AP2A1_HUMAN	AP-2 complex subunit alpha-1	incoporated
AP2A2	AP2A2_HUMAN	AP-2 complex subunit alpha-2	incoporated
AP2B1	AP2B1_HUMAN	AP-2 complex subunit beta	incoporated
AP2M1	AP2M1_HUMAN	AP-2 complex subunit mu	incoporated
AP2S1	AP2S1_HUMAN	AP-2 complex subunit sigma	incoporated
AP3B1	AP3B1_HUMAN	AP-3 complex subunit beta-1	incoporated
AP3D1	AP3D1_HUMAN	AP-3 complex subunit delta-1	excluded
AP3M1	AP3M1_HUMAN	AP-3 complex subunit mu-1	incoporated
AP3S1	AP3S1_HUMAN	AP-3 complex subunit sigma-1	excluded
AP4B1	AP4B1_HUMAN	AP-4 complex subunit beta-1	excluded
AP4E1	AP4E1_HUMAN	AP-4 complex subunit epsilon-1	excluded
AP4M1	AP4M1_HUMAN	AP-4 complex subunit mu-1	excluded
AP4S1	AP4S1_HUMAN	AP-4 complex subunit sigma-1	excluded
APAF1	APAF_HUMAN	Apoptotic protease-activating factor 1	excluded
APBA2	APBA2_HUMAN	Amyloid-beta A4 precursor protein-binding family A member 2	excluded
APBB1IP	AB1IP_HUMAN	Amyloid beta A4 precursor protein-binding family B member 1-interacting protein	excluded
APCS	SAMP_HUMAN	Serum amyloid P-component	incoporated
APEH	ACPH_HUMAN	Acylamino-acid-releasing enzyme	incoporated
APEX1	APEX1_HUMAN	DNA-(apurinic or apyrimidinic site) endonuclease	excluded
APH1A	APH1A_HUMAN	Gamma-secretase subunit APH-1A	excluded
APH1B	APH1B_HUMAN	Gamma-secretase subunit APH-1B	excluded
API5	API5_HUMAN	Apoptosis inhibitor 5	excluded
APIP	MTNB_HUMAN	Methylthioribulose-1-phosphate dehydratase	excluded
APLNR	APJ_HUMAN	Apelin receptor	excluded
APLP2	APLP2_HUMAN	Amyloid-like protein 2	excluded
APMAP	APMAP_HUMAN	Adipocyte plasma membrane-associated protein	excluded
APOA1	APOA1_HUMAN	Apolipoprotein A-I	excluded
APOA2	APOA2_HUMAN	Apolipoprotein A-II	excluded
APOA4	APOA4_HUMAN	Apolipoprotein A-IV	excluded
APOA5	APOA5_HUMAN	Apolipoprotein A-V	incoporated
APOB	APOB_HUMAN	Apolipoprotein B-100	incoporated
APOBEC3C	ABC3C_HUMAN	DNA dC->dU-editing enzyme APOBEC-3C	excluded
APOBEC3G	ABC3G_HUMAN	DNA dC->dU-editing enzyme APOBEC-3G	excluded
APOBR	APOBR_HUMAN	Apolipoprotein B receptor	excluded
APOC1	APOC1_HUMAN	Apolipoprotein C-I	excluded
APOC2	APOC2_HUMAN	Apolipoprotein C-II	excluded
APOC3	APOC3_HUMAN	Apolipoprotein C-III	excluded
APOC4	APOC4_HUMAN	Apolipoprotein C-IV	excluded
APOD	APOD_HUMAN	Apolipoprotein D	incoporated
APOE	APOE_HUMAN	Apolipoprotein E	excluded
APOF	APOF_HUMAN	Apolipoprotein F	incoporated
APOH	APOH_HUMAN	Beta-2-glycoprotein 1	incoporated
APOL1	APOL1_HUMAN	Apolipoprotein L1	excluded
APOL3	APOL3_HUMAN	Apolipoprotein L3	excluded
APOM	APOM_HUMAN	Apolipoprotein M	incoporated
APOO	MIC26_HUMAN	MICOS complex subunit MIC26	excluded
APOOL	MIC27_HUMAN	MICOS complex subunit MIC27	excluded
APP	A4_HUMAN	Amyloid-beta precursor protein	incoporated
APPL1	DP13A_HUMAN	DCC-interacting protein 13-alpha	incoporated
APPL2	DP13B_HUMAN	DCC-interacting protein 13-beta	excluded
APRT	APT_HUMAN	Adenine phosphoribosyltransferase	excluded
AQP1	AQP1_HUMAN	Aquaporin-1	incoporated
AQP5	AQP5_HUMAN	Aquaporin-5	excluded
AQP9	AQP9_HUMAN	Aquaporin-9	excluded
AQR	AQR_HUMAN	RNA helicase aquarius	excluded
ARAF	ARAF_HUMAN	Serine/threonine-protein kinase A-Raf	excluded
ARAP1	ARAP1_HUMAN	Arf-GAP with Rho-GAP domain, ANK repeat and PH domain-containing protein 1	incoporated
ARAP2	ARAP2_HUMAN	Arf-GAP with Rho-GAP domain, ANK repeat and PH domain-containing protein 2	excluded
ARAP3	ARAP3_HUMAN	Arf-GAP with Rho-GAP domain, ANK repeat and PH domain-containing protein 3	excluded
ARCN1	COPD_HUMAN	Coatomer subunit delta	excluded
ARF1;ARF3	ARF1_HUMAN;ARF3_HUMAN	ADP-ribosylation factor 3	incoporated
ARF4	ARF4_HUMAN	ADP-ribosylation factor 4	incoporated
ARF5	ARF5_HUMAN	ADP-ribosylation factor 5	excluded
ARF6	ARF6_HUMAN	ADP-ribosylation factor 6	incoporated
ARFGAP1	ARFG1_HUMAN	ADP-ribosylation factor GTPase-activating protein 1	excluded
ARFGAP2	ARFG2_HUMAN	ADP-ribosylation factor GTPase-activating protein 2	excluded
ARFGEF1	BIG1_HUMAN	Brefeldin A-inhibited guanine nucleotide-exchange protein 1	excluded
ARFGEF2	BIG2_HUMAN	Brefeldin A-inhibited guanine nucleotide-exchange protein 2	excluded
ARFIP1	ARFP1_HUMAN	Arfaptin-1	excluded
ARG1	ARGI1_HUMAN	Arginase-1	incoporated
ARG2	ARGI2_HUMAN	Arginase-2, mitochondrial	excluded
ARHGAP1	RHG01_HUMAN	Rho GTPase-activating protein 1	excluded
ARHGAP10	RHG10_HUMAN	Rho GTPase-activating protein 10	excluded
ARHGAP15	RHG15_HUMAN	Rho GTPase-activating protein 15	excluded
ARHGAP17	RHG17_HUMAN	Rho GTPase-activating protein 17	incoporated
ARHGAP18	RHG18_HUMAN	Rho GTPase-activating protein 18	incoporated
ARHGAP21	RHG21_HUMAN	Rho GTPase-activating protein 21	excluded
ARHGAP25	RHG25_HUMAN	Rho GTPase-activating protein 25	excluded
ARHGAP27	RHG27_HUMAN	Rho GTPase-activating protein 27	excluded
ARHGAP29	RHG29_HUMAN	Rho GTPase-activating protein 29	excluded
ARHGAP31	RHG31_HUMAN	Rho GTPase-activating protein 31	excluded
ARHGAP32	RHG32_HUMAN	Rho GTPase-activating protein 32	excluded
ARHGAP35	RHG35_HUMAN	Rho GTPase-activating protein 35	excluded
ARHGAP4	RHG04_HUMAN	Rho GTPase-activating protein 4	incoporated
ARHGAP45	HMHA1_HUMAN	Rho GTPase-activating protein 45	incoporated
ARHGAP5	RHG05_HUMAN	Rho GTPase-activating protein 5	excluded
ARHGAP6	RHG06_HUMAN	Rho GTPase-activating protein 6	incoporated
ARHGDIA	GDIR1_HUMAN	Rho GDP-dissociation inhibitor 1	incoporated
ARHGDIB	GDIR2_HUMAN	Rho GDP-dissociation inhibitor 2	incoporated
ARHGEF1	ARHG1_HUMAN	Rho guanine nucleotide exchange factor 1	incoporated
ARHGEF10L	ARGAL_HUMAN	Rho guanine nucleotide exchange factor 10-like protein	excluded
ARHGEF12	ARHGC_HUMAN	Rho guanine nucleotide exchange factor 12	incoporated
ARHGEF15	ARHGF_HUMAN	Rho guanine nucleotide exchange factor 15	incoporated
ARHGEF18	ARHGI_HUMAN	Rho guanine nucleotide exchange factor 18	excluded
ARHGEF2	ARHG2_HUMAN	Rho guanine nucleotide exchange factor 2	incoporated
ARHGEF3	ARHG3_HUMAN	Rho guanine nucleotide exchange factor 3	excluded
ARHGEF37	ARH37_HUMAN	Rho guanine nucleotide exchange factor 37	excluded
ARHGEF5	ARHG5_HUMAN	Rho guanine nucleotide exchange factor 5	excluded
ARHGEF6	ARHG6_HUMAN	Rho guanine nucleotide exchange factor 6	excluded
ARHGEF7	ARHG7_HUMAN	Rho guanine nucleotide exchange factor 7	incoporated
ARIH1	ARI1_HUMAN	E3 ubiquitin-protein ligase ARIH1	excluded
ARIH2	ARI2_HUMAN	E3 ubiquitin-protein ligase ARIH2	excluded
ARL1	ARL1_HUMAN	ADP-ribosylation factor-like protein 1	incoporated
ARL13B	AR13B_HUMAN	ADP-ribosylation factor-like protein 13B	incoporated
ARL15	ARL15_HUMAN	ADP-ribosylation factor-like protein 15	incoporated
ARL2	ARL2_HUMAN	ADP-ribosylation factor-like protein 2	incoporated
ARL3	ARL3_HUMAN	ADP-ribosylation factor-like protein 3	incoporated
ARL5A	ARL5A_HUMAN	ADP-ribosylation factor-like protein 5A	excluded
ARL6IP5	PRAF3_HUMAN	PRA1 family protein 3	excluded
ARL8A	ARL8A_HUMAN	ADP-ribosylation factor-like protein 8A	excluded
ARL8B	ARL8B_HUMAN	ADP-ribosylation factor-like protein 8B	incoporated
ARMC1	ARMC1_HUMAN	Armadillo repeat-containing protein 1	excluded
ARMC10	ARM10_HUMAN	Armadillo repeat-containing protein 10	excluded
ARMC6	ARMC6_HUMAN	Armadillo repeat-containing protein 6	excluded
ARMC8	ARMC8_HUMAN	Armadillo repeat-containing protein 8	incoporated
ARMCX3	ARMX3_HUMAN	Armadillo repeat-containing X-linked protein 3	excluded
ARMH3	ARMD3_HUMAN	Armadillo-like helical domain-containing protein 3	excluded
ARMT1	ARMT1_HUMAN	Damage-control phosphatase ARMT1	incoporated
ARPC1A	ARC1A_HUMAN	Actin-related protein 2/3 complex subunit 1A	excluded
ARPC1B	ARC1B_HUMAN	Actin-related protein 2/3 complex subunit 1B	incoporated
ARPC2	ARPC2_HUMAN	Actin-related protein 2/3 complex subunit 2	incoporated
ARPC3	ARPC3_HUMAN	Actin-related protein 2/3 complex subunit 3	incoporated
ARPC4	ARPC4_HUMAN	Actin-related protein 2/3 complex subunit 4	incoporated
ARPC5	ARPC5_HUMAN	Actin-related protein 2/3 complex subunit 5	incoporated
ARPC5L	ARP5L_HUMAN	Actin-related protein 2/3 complex subunit 5-like protein	incoporated
ARR3	ARRC_HUMAN	Arrestin-C	excluded
ARRB1	ARRB1_HUMAN	Beta-arrestin-1	incoporated
ARRB2	ARRB2_HUMAN	Beta-arrestin-2	incoporated
ARRDC1	ARRD1_HUMAN	Arrestin domain-containing protein 1	incoporated
ARSA	ARSA_HUMAN	Arylsulfatase A	excluded
ARSF	ARSF_HUMAN	Arylsulfatase F	excluded
ART4	NAR4_HUMAN	Ecto-ADP-ribosyltransferase 4	incoporated
ARVCF	ARVC_HUMAN	Armadillo repeat protein deleted in velo-cardio-facial syndrome	excluded
ASAH1	ASAH1_HUMAN	Acid ceramidase	incoporated
ASAP1	ASAP1_HUMAN	Arf-GAP with SH3 domain, ANK repeat and PH domain-containing protein 1	excluded
ASAP2	ASAP2_HUMAN	Arf-GAP with SH3 domain, ANK repeat and PH domain-containing protein 2	incoporated
ASAP3	ASAP3_HUMAN	Arf-GAP with SH3 domain, ANK repeat and PH domain-containing protein 3	excluded
ASB6	ASB6_HUMAN	Ankyrin repeat and SOCS box protein 6	excluded
ASCC2	ASCC2_HUMAN	Activating signal cointegrator 1 complex subunit 2	excluded
ASCC3	ASCC3_HUMAN	Activating signal cointegrator 1 complex subunit 3	excluded
ASL	ARLY_HUMAN	Argininosuccinate lyase	incoporated
ASMTL	ASML_HUMAN	Probable bifunctional dTTP/UTP pyrophosphatase/methyltransferase protein	excluded
ASNS	ASNS_HUMAN	Asparagine synthetase [glutamine-hydrolyzing]	excluded
ASPH	ASPH_HUMAN	Aspartyl/asparaginyl beta-hydroxylase	excluded
ASPN	ASPN_HUMAN	Asporin	excluded
ASPRV1	APRV1_HUMAN	Retroviral-like aspartic protease 1	excluded
ASPSCR1	ASPC1_HUMAN	Tether containing UBX domain for GLUT4	excluded
ASRGL1	ASGL1_HUMAN	Isoaspartyl peptidase/L-asparaginase	excluded
ASS1	ASSY_HUMAN	Argininosuccinate synthase	incoporated
ATAD1	ATAD1_HUMAN	Outer mitochondrial transmembrane helix translocase	excluded
ATAD3A	ATD3A_HUMAN	ATPase family AAA domain-containing protein 3A	excluded
ATE1	ATE1_HUMAN	Arginyl-tRNA--protein transferase 1	incoporated
ATG101	ATGA1_HUMAN	Autophagy-related protein 101	excluded
ATG13	ATG13_HUMAN	Autophagy-related protein 13	excluded
ATG16L1	A16L1_HUMAN	Autophagy-related protein 16-1	excluded
ATG2A	ATG2A_HUMAN	Autophagy-related protein 2 homolog A	excluded
ATG2B	ATG2B_HUMAN	Autophagy-related protein 2 homolog B	excluded
ATG3	ATG3_HUMAN	Ubiquitin-like-conjugating enzyme ATG3	incoporated
ATG4B	ATG4B_HUMAN	Cysteine protease ATG4B	excluded
ATG5	ATG5_HUMAN	Autophagy protein 5	incoporated
ATG7	ATG7_HUMAN	Ubiquitin-like modifier-activating enzyme ATG7	incoporated
ATG9A	ATG9A_HUMAN	Autophagy-related protein 9A	excluded
ATG9B	ATG9B_HUMAN	Autophagy-related protein 9B	excluded
ATIC	PUR9_HUMAN	Bifunctional purine biosynthesis protein ATIC	incoporated
ATL1	ATLA1_HUMAN	Atlastin-1	excluded
ATL2	ATLA2_HUMAN	Atlastin-2	excluded
ATL3	ATLA3_HUMAN	Atlastin-3	excluded
ATP11A	AT11A_HUMAN	Phospholipid-transporting ATPase IH	incoporated
ATP11B	AT11B_HUMAN	Phospholipid-transporting ATPase IF	excluded
ATP11C	AT11C_HUMAN	Phospholipid-transporting ATPase IG	incoporated
ATP12A	AT12A_HUMAN	Potassium-transporting ATPase alpha chain 2	excluded
ATP13A1	AT131_HUMAN	Endoplasmic reticulum transmembrane helix translocase	excluded
ATP13A2	AT132_HUMAN	Polyamine-transporting ATPase 13A2	excluded
ATP13A3	AT133_HUMAN	Polyamine-transporting ATPase 13A3	excluded
ATP1A1	AT1A1_HUMAN	Sodium/potassium-transporting ATPase subunit alpha-1	incoporated
ATP1B1	AT1B1_HUMAN	Sodium/potassium-transporting ATPase subunit beta-1	incoporated
ATP1B2	AT1B2_HUMAN	Sodium/potassium-transporting ATPase subunit beta-2	excluded
ATP1B3	AT1B3_HUMAN	Sodium/potassium-transporting ATPase subunit beta-3	incoporated
ATP2A1	AT2A1_HUMAN	Sarcoplasmic/endoplasmic reticulum calcium ATPase 1	excluded
ATP2A2	AT2A2_HUMAN	Sarcoplasmic/endoplasmic reticulum calcium ATPase 2	incoporated
ATP2A3	AT2A3_HUMAN	Sarcoplasmic/endoplasmic reticulum calcium ATPase 3	incoporated
ATP2B1	AT2B1_HUMAN	Plasma membrane calcium-transporting ATPase 1	incoporated
ATP2B4	AT2B4_HUMAN	Plasma membrane calcium-transporting ATPase 4	incoporated
ATP2C1	AT2C1_HUMAN	Calcium-transporting ATPase type 2C member 1	excluded
ATP5F1A	ATPA_HUMAN	ATP synthase subunit alpha, mitochondrial	incoporated
ATP5F1B	ATPB_HUMAN	ATP synthase subunit beta, mitochondrial	excluded
ATP5F1C	ATPG_HUMAN	ATP synthase subunit gamma, mitochondrial	incoporated
ATP5F1D	ATPD_HUMAN	ATP synthase subunit delta, mitochondrial	excluded
ATP5ME	ATP5I_HUMAN	ATP synthase subunit e, mitochondrial	excluded
ATP5MF	ATPK_HUMAN	ATP synthase subunit f, mitochondrial	incoporated
ATP5MG	ATP5L_HUMAN	ATP synthase subunit g, mitochondrial	incoporated
ATP5MK	ATPMK_HUMAN	ATP synthase membrane subunit K, mitochondrial	excluded
ATP5PB	AT5F1_HUMAN	ATP synthase F(0) complex subunit B1, mitochondrial	excluded
ATP5PD	ATP5H_HUMAN	ATP synthase subunit d, mitochondrial	excluded
ATP5PO	ATPO_HUMAN	ATP synthase subunit O, mitochondrial	excluded
ATP6AP1	VAS1_HUMAN	V-type proton ATPase subunit S1	excluded
ATP6AP2	RENR_HUMAN	Renin receptor	excluded
ATP6V0A1	VPP1_HUMAN	V-type proton ATPase 116 kDa subunit a1	incoporated
ATP6V0A2	VPP2_HUMAN	V-type proton ATPase 116 kDa subunit a2	incoporated
ATP6V0A4	VPP4_HUMAN	V-type proton ATPase 116 kDa subunit a isoform 4	excluded
ATP6V0D1	VA0D1_HUMAN	V-type proton ATPase subunit d 1	incoporated
ATP6V1A	VATA_HUMAN	V-type proton ATPase catalytic subunit A	incoporated
ATP6V1B2	VATB2_HUMAN	V-type proton ATPase subunit B, brain isoform	excluded
ATP6V1C1	VATC1_HUMAN	V-type proton ATPase subunit C 1	incoporated
ATP6V1C2	VATC2_HUMAN	V-type proton ATPase subunit C 2	excluded
ATP6V1D	VATD_HUMAN	V-type proton ATPase subunit D	incoporated
ATP6V1E1	VATE1_HUMAN	V-type proton ATPase subunit E 1	excluded
ATP6V1F	VATF_HUMAN	V-type proton ATPase subunit F	excluded
ATP6V1G1	VATG1_HUMAN	V-type proton ATPase subunit G 1	incoporated
ATP6V1H	VATH_HUMAN	V-type proton ATPase subunit H	incoporated
ATP7A	ATP7A_HUMAN	Copper-transporting ATPase 1	excluded
ATP8A1	AT8A1_HUMAN	Phospholipid-transporting ATPase IA	incoporated
ATP8B2	AT8B2_HUMAN	Phospholipid-transporting ATPase ID	excluded
ATP8B4	AT8B4_HUMAN	Probable phospholipid-transporting ATPase IM	excluded
ATP9B	ATP9B_HUMAN	Probable phospholipid-transporting ATPase IIB	excluded
ATPAF1	ATPF1_HUMAN	ATP synthase mitochondrial F1 complex assembly factor 1	excluded
ATRN	ATRN_HUMAN	Attractin	excluded
ATXN10	ATX10_HUMAN	Ataxin-10	excluded
ATXN3	ATX3_HUMAN	Ataxin-3	excluded
AUH	AUHM_HUMAN	Methylglutaconyl-CoA hydratase, mitochondrial	excluded
AUP1	AUP1_HUMAN	Lipid droplet-regulating VLDL assembly factor AUP1	excluded
AVEN	AVEN_HUMAN	Cell death regulator Aven	excluded
AVL9	AVL9_HUMAN	Late secretory pathway protein AVL9 homolog	excluded
AVPR1A	V1AR_HUMAN	Vasopressin V1a receptor	excluded
AXL	UFO_HUMAN	Tyrosine-protein kinase receptor UFO	excluded
AZGP1	ZA2G_HUMAN	Zinc-alpha-2-glycoprotein	excluded
AZU1	CAP7_HUMAN	Azurocidin	excluded
B2M	B2MG_HUMAN	Beta-2-microglobulin	incoporated
B3GAT3	B3GA3_HUMAN	Galactosylgalactosylxylosylprotein 3-beta-glucuronosyltransferase 3	excluded
B3GNT2	B3GN2_HUMAN	N-acetyllactosaminide beta-1,3-N-acetylglucosaminyltransferase 2	excluded
B4GALT1	B4GT1_HUMAN	Beta-1,4-galactosyltransferase 1	excluded
BABAM1	BABA1_HUMAN	BRISC and BRCA1-A complex member 1	excluded
BABAM2	BABA2_HUMAN	BRISC and BRCA1-A complex member 2	incoporated
BAG1	BAG1_HUMAN	BAG family molecular chaperone regulator 1	excluded
BAG2	BAG2_HUMAN	BAG family molecular chaperone regulator 2	excluded
BAG3	BAG3_HUMAN	BAG family molecular chaperone regulator 3	excluded
BAG5	BAG5_HUMAN	BAG family molecular chaperone regulator 5	excluded
BAG6	BAG6_HUMAN	Large proline-rich protein BAG6	excluded
BAIAP2	BAIP2_HUMAN	Brain-specific angiogenesis inhibitor 1-associated protein 2	excluded
BAIAP2L1	BI2L1_HUMAN	Brain-specific angiogenesis inhibitor 1-associated protein 2-like protein 1	excluded
BAK1	BAK_HUMAN	Bcl-2 homologous antagonist/killer	excluded
BANF1	BAF_HUMAN	Barrier-to-autointegration factor	excluded
BANK1	BANK1_HUMAN	B-cell scaffold protein with ankyrin repeats	excluded
BAP18	BAP18_HUMAN	Chromatin complexes subunit BAP18	excluded
BASP1	BASP1_HUMAN	Brain acid soluble protein 1	incoporated
BAX	BAX_HUMAN	Apoptosis regulator BAX	incoporated
BBLN	BBLN_HUMAN	Bublin coiled-coil protein	excluded
BBOX1	BODG_HUMAN	Gamma-butyrobetaine dioxygenase	excluded
BCAM	BCAM_HUMAN	Basal cell adhesion molecule	excluded
BCAP29	BAP29_HUMAN	B-cell receptor-associated protein 29	excluded
BCAP31	BAP31_HUMAN	B-cell receptor-associated protein 31	incoporated
BCAS3	BCAS3_HUMAN	BCAS3 microtubule associated cell migration factor	excluded
BCAT1	BCAT1_HUMAN	Branched-chain-amino-acid aminotransferase, cytosolic	excluded
BCAT2	BCAT2_HUMAN	Branched-chain-amino-acid aminotransferase, mitochondrial	excluded
BCCIP	BCCIP_HUMAN	BRCA2 and CDKN1A-interacting protein	excluded
BCHE	CHLE_HUMAN	Cholinesterase	excluded
BCKDHA	ODBA_HUMAN	2-oxoisovalerate dehydrogenase subunit alpha, mitochondrial	excluded
BCKDK	BCKD_HUMAN	[3-methyl-2-oxobutanoate dehydrogenase [lipoamide]] kinase, mitochondrial	excluded
BCL10	BCL10_HUMAN	B-cell lymphoma/leukemia 10	excluded
BCR	BCR_HUMAN	Breakpoint cluster region protein	excluded
BCS1L	BCS1_HUMAN	Mitochondrial chaperone BCS1	excluded
BDH1	BDH_HUMAN	D-beta-hydroxybutyrate dehydrogenase, mitochondrial	excluded
BDH2	BDH2_HUMAN	3-hydroxybutyrate dehydrogenase type 2	excluded
BDNF	BDNF_HUMAN	Brain-derived neurotrophic factor	incoporated
BECN1	BECN1_HUMAN	Beclin-1	excluded
BGN	PGS1_HUMAN	Biglycan	incoporated
BHMT	BHMT1_HUMAN	Betaine--homocysteine S-methyltransferase 1	excluded
BICD2	BICD2_HUMAN	Protein bicaudal D homolog 2	excluded
BICDL2	BICL2_HUMAN	BICD family-like cargo adapter 2	excluded
BID	BID_HUMAN	BH3-interacting domain death agonist	excluded
BIN2	BIN2_HUMAN	Bridging integrator 2	incoporated
BIN3	BIN3_HUMAN	Bridging integrator 3	excluded
BIRC2	BIRC2_HUMAN	Baculoviral IAP repeat-containing protein 2	excluded
BIRC6	BIRC6_HUMAN	Baculoviral IAP repeat-containing protein 6	excluded
BLMH	BLMH_HUMAN	Bleomycin hydrolase	incoporated
BLOC1S1	BL1S1_HUMAN	Biogenesis of lysosome-related organelles complex 1 subunit 1	excluded
BLOC1S5	BL1S5_HUMAN	Biogenesis of lysosome-related organelles complex 1 subunit 5	excluded
BLVRA	BIEA_HUMAN	Biliverdin reductase A	excluded
BLVRB	BLVRB_HUMAN	Flavin reductase (NADPH)	incoporated
BMP1	BMP1_HUMAN	Bone morphogenetic protein 1	incoporated
BMP10	BMP10_HUMAN	Bone morphogenetic protein 10	excluded
BMP2K	BMP2K_HUMAN	BMP-2-inducible protein kinase	excluded
BMPER	BMPER_HUMAN	BMP-binding endothelial regulator protein	excluded
BMPR2	BMPR2_HUMAN	Bone morphogenetic protein receptor type-2	excluded
BMX	BMX_HUMAN	Cytoplasmic tyrosine-protein kinase BMX	excluded
BNIP1	SEC20_HUMAN	Vesicle transport protein SEC20	excluded
BNIP2	BNIP2_HUMAN	BCL2/adenovirus E1B 19 kDa protein-interacting protein 2	excluded
BNIP3L	BNI3L_HUMAN	BCL2/adenovirus E1B 19 kDa protein-interacting protein 3-like	excluded
BNIPL	BNIPL_HUMAN	Bcl-2/adenovirus E1B 19 kDa-interacting protein 2-like protein	excluded
BOD1	BOD1_HUMAN	Biorientation of chromosomes in cell division protein 1	incoporated
BOP1	BOP1_HUMAN	Ribosome biogenesis protein BOP1	excluded
BORCS5	BORC5_HUMAN	BLOC-1-related complex subunit 5	excluded
BPGM	PMGE_HUMAN	Bisphosphoglycerate mutase	excluded
BPI	BPI_HUMAN	Bactericidal permeability-increasing protein	excluded
BPIFA1	BPIA1_HUMAN	BPI fold-containing family A member 1	excluded
BPIFA2	BPIA2_HUMAN	BPI fold-containing family A member 2	excluded
BPIFB1	BPIB1_HUMAN	BPI fold-containing family B member 1	excluded
BPIFB2	BPIB2_HUMAN	BPI fold-containing family B member 2	excluded
BPIFB4	BPIB4_HUMAN	BPI fold-containing family B member 4	excluded
BPIFC	BPIFC_HUMAN	BPI fold-containing family C protein	excluded
BPNT1	BPNT1_HUMAN	3'(2'),5'-bisphosphate nucleotidase 1	excluded
BPNT2	IMPA3_HUMAN	Golgi-resident adenosine 3',5'-bisphosphate 3'-phosphatase	excluded
BRAP	BRAP_HUMAN	BRCA1-associated protein	excluded
BRCC3	BRCC3_HUMAN	Lys-63-specific deubiquitinase BRCC36	excluded
BRI3BP	BRI3B_HUMAN	BRI3-binding protein	excluded
BRK1	BRK1_HUMAN	Protein BRICK1	incoporated
BROX	BROX_HUMAN	BRO1 domain-containing protein BROX	incoporated
BSG	BASI_HUMAN	Basigin	incoporated
BST1	BST1_HUMAN	ADP-ribosyl cyclase/cyclic ADP-ribose hydrolase 2	incoporated
BST2	BST2_HUMAN	Bone marrow stromal antigen 2	incoporated
BTAF1	BTAF1_HUMAN	TATA-binding protein-associated factor 172	excluded
BTBD11	BTBDB_HUMAN	Ankyrin repeat and BTB/POZ domain-containing protein BTBD11	excluded
BTD	BTD_HUMAN	Biotinidase	excluded
BTF3	BTF3_HUMAN	Transcription factor BTF3	excluded
BTF3L4	BT3L4_HUMAN	Transcription factor BTF3 homolog 4	excluded
BTK	BTK_HUMAN	Tyrosine-protein kinase BTK	incoporated
BTN3A1	BT3A1_HUMAN	Butyrophilin subfamily 3 member A1	excluded
BTN3A2	BT3A2_HUMAN	Butyrophilin subfamily 3 member A2	excluded
BTN3A3	BT3A3_HUMAN	Butyrophilin subfamily 3 member A3	incoporated
BTNL9	BTNL9_HUMAN	Butyrophilin-like protein 9	excluded
BUB3	BUB3_HUMAN	Mitotic checkpoint protein BUB3	excluded
BUD31	BUD31_HUMAN	Protein BUD31 homolog	excluded
BZW1	BZW1_HUMAN	Basic leucine zipper and W2 domain-containing protein 1	incoporated
BZW2	BZW2_HUMAN	Basic leucine zipper and W2 domain-containing protein 2	incoporated
C10orf67	CJ067_HUMAN	Uncharacterized protein C10orf67, mitochondrial	excluded
C11orf54	CK054_HUMAN	Ester hydrolase C11orf54	incoporated
C11orf68	CK068_HUMAN	UPF0696 protein C11orf68	excluded
C12orf40	CL040_HUMAN	Uncharacterized protein C12orf40	excluded
C16orf54	CP054_HUMAN	Transmembrane protein C16orf54	incoporated
C17orf58	CQ058_HUMAN	UPF0450 protein C17orf58	incoporated
C17orf75	NJMU_HUMAN	Protein Njmu-R1	excluded
C18orf25	CR025_HUMAN	Uncharacterized protein C18orf25	excluded
C1orf198	CA198_HUMAN	Uncharacterized protein C1orf198	excluded
C1QA	C1QA_HUMAN	Complement C1q subcomponent subunit A	incoporated
C1QB	C1QB_HUMAN	Complement C1q subcomponent subunit B	incoporated
C1QBP	C1QBP_HUMAN	Complement component 1 Q subcomponent-binding protein, mitochondrial	incoporated
C1QC	C1QC_HUMAN	Complement C1q subcomponent subunit C	incoporated
C1QTNF1	C1QT1_HUMAN	Complement C1q tumor necrosis factor-related protein 1	incoporated
C1QTNF3	C1QT3_HUMAN	Complement C1q tumor necrosis factor-related protein 3	excluded
C1QTNF5	C1QT5_HUMAN	Complement C1q tumor necrosis factor-related protein 5	excluded
C1QTNF6	C1QT6_HUMAN	Complement C1q tumor necrosis factor-related protein 6	incoporated
C1R	C1R_HUMAN	Complement C1r subcomponent	excluded
C1RL	C1RL_HUMAN	Complement C1r subcomponent-like protein	incoporated
C1S	C1S_HUMAN	Complement C1s subcomponent	incoporated
C2	CO2_HUMAN	Complement C2	excluded
C20orf27	CT027_HUMAN	UPF0687 protein C20orf27	incoporated
C2CD2L	C2C2L_HUMAN	Phospholipid transfer protein C2CD2L	excluded
C2CD5	C2CD5_HUMAN	C2 domain-containing protein 5	excluded
C2orf88	SMAKA_HUMAN	Small membrane A-kinase anchor protein	excluded
C3	CO3_HUMAN	Complement C3	incoporated
C4A	CO4A_HUMAN	Complement C4-A	incoporated
C4B	CO4B_HUMAN	Complement C4-B	incoporated
C4BPA	C4BPA_HUMAN	C4b-binding protein alpha chain	incoporated
C4BPB	C4BPB_HUMAN	C4b-binding protein beta chain	incoporated
C4orf33	CD033_HUMAN	UPF0462 protein C4orf33	excluded
C5	CO5_HUMAN	Complement C5	incoporated
C5AR1	C5AR1_HUMAN	C5a anaphylatoxin chemotactic receptor 1	incoporated
C5orf51	CE051_HUMAN	UPF0600 protein C5orf51	excluded
C6	CO6_HUMAN	Complement component C6	incoporated
C6orf132	CF132_HUMAN	Uncharacterized protein C6orf132	excluded
C6orf201	CF201_HUMAN	Uncharacterized protein C6orf201	excluded
C7	CO7_HUMAN	Complement component C7	incoporated
C7orf25	CG025_HUMAN	UPF0415 protein C7orf25	excluded
C8A	CO8A_HUMAN	Complement component C8 alpha chain	excluded
C8B	CO8B_HUMAN	Complement component C8 beta chain	excluded
C8G	CO8G_HUMAN	Complement component C8 gamma chain	excluded
C9	CO9_HUMAN	Complement component C9	incoporated
C9orf64	QSPP_HUMAN	Queuosine salvage protein	incoporated
C9orf72	CI072_HUMAN	Guanine nucleotide exchange C9orf72	excluded
CA1	CAH1_HUMAN	Carbonic anhydrase 1	incoporated
CA13	CAH13_HUMAN	Carbonic anhydrase 13	excluded
CA14	CAH14_HUMAN	Carbonic anhydrase 14	incoporated
CA2	CAH2_HUMAN	Carbonic anhydrase 2	incoporated
CA3	CAH3_HUMAN	Carbonic anhydrase 3	excluded
CA4	CAH4_HUMAN	Carbonic anhydrase 4	excluded
CA6	CAH6_HUMAN	Carbonic anhydrase 6	excluded
CAB39	CAB39_HUMAN	Calcium-binding protein 39	incoporated
CAB39L	CB39L_HUMAN	Calcium-binding protein 39-like	incoporated
CABLES1	CABL1_HUMAN	CDK5 and ABL1 enzyme substrate 1	excluded
CACNA2D1	CA2D1_HUMAN	Voltage-dependent calcium channel subunit alpha-2/delta-1	excluded
CACNA2D2	CA2D2_HUMAN	Voltage-dependent calcium channel subunit alpha-2/delta-2	excluded
CACYBP	CYBP_HUMAN	Calcyclin-binding protein	incoporated
CAD	PYR1_HUMAN	CAD protein	incoporated
CALB2	CALB2_HUMAN	Calretinin	excluded
CALCOCO1	CACO1_HUMAN	Calcium-binding and coiled-coil domain-containing protein 1	incoporated
CALCRL	CALRL_HUMAN	Calcitonin gene-related peptide type 1 receptor	incoporated
CALD1	CALD1_HUMAN	Caldesmon	incoporated
CALHM5	CAHM5_HUMAN	Calcium homeostasis modulator protein 5	incoporated
CALHM6	CAHM6_HUMAN	Calcium homeostasis modulator protein 6	excluded
CALM1;CALM2;CALM3	CALM1_HUMAN;CALM2_HUMAN;CALM3_HUMAN	Calmodulin-1	incoporated
CALML3	CALL3_HUMAN	Calmodulin-like protein 3	incoporated
CALML5	CALL5_HUMAN	Calmodulin-like protein 5	incoporated
CALR	CALR_HUMAN	Calreticulin	excluded
CALU	CALU_HUMAN	Calumenin	excluded
CAMK1	KCC1A_HUMAN	Calcium/calmodulin-dependent protein kinase type 1	incoporated
CAMK2D	KCC2D_HUMAN	Calcium/calmodulin-dependent protein kinase type II subunit delta	excluded
CAMK2G	KCC2G_HUMAN	Calcium/calmodulin-dependent protein kinase type II subunit gamma	incoporated
CAMP	CAMP_HUMAN	Cathelicidin antimicrobial peptide	incoporated
CAMSAP1	CAMP1_HUMAN	Calmodulin-regulated spectrin-associated protein 1	excluded
CAMSAP3	CAMP3_HUMAN	Calmodulin-regulated spectrin-associated protein 3	excluded
CAND1	CAND1_HUMAN	Cullin-associated NEDD8-dissociated protein 1	incoporated
CANT1	CANT1_HUMAN	Soluble calcium-activated nucleotidase 1	excluded
CANX	CALX_HUMAN	Calnexin	incoporated
CAP1	CAP1_HUMAN	Adenylyl cyclase-associated protein 1	incoporated
CAPG	CAPG_HUMAN	Macrophage-capping protein	incoporated
CAPN1	CAN1_HUMAN	Calpain-1 catalytic subunit	excluded
CAPN15	CAN15_HUMAN	Calpain-15	excluded
CAPN2	CAN2_HUMAN	Calpain-2 catalytic subunit	incoporated
CAPN5	CAN5_HUMAN	Calpain-5	incoporated
CAPN7	CAN7_HUMAN	Calpain-7	incoporated
CAPNS1	CPNS1_HUMAN	Calpain small subunit 1	incoporated
CAPNS2	CPNS2_HUMAN	Calpain small subunit 2	incoporated
CAPRIN1	CAPR1_HUMAN	Caprin-1	excluded
CAPZA1	CAZA1_HUMAN	F-actin-capping protein subunit alpha-1	incoporated
CAPZA2	CAZA2_HUMAN	F-actin-capping protein subunit alpha-2	excluded
CAPZB	CAPZB_HUMAN	F-actin-capping protein subunit beta	excluded
CARD14	CAR14_HUMAN	Caspase recruitment domain-containing protein 14	excluded
CARD18	CAR18_HUMAN	Caspase recruitment domain-containing protein 18	excluded
CARD6	CARD6_HUMAN	Caspase recruitment domain-containing protein 6	excluded
CARD9	CARD9_HUMAN	Caspase recruitment domain-containing protein 9	incoporated
CARHSP1	CHSP1_HUMAN	Calcium-regulated heat-stable protein 1	incoporated
CARM1	CARM1_HUMAN	Histone-arginine methyltransferase CARM1	excluded
CARMIL1	CARL1_HUMAN	F-actin-uncapping protein LRRC16A	incoporated
CARNMT1	CARME_HUMAN	Carnosine N-methyltransferase	excluded
CARS1	SYCC_HUMAN	Cysteine--tRNA ligase, cytoplasmic	incoporated
CARS2	SYCM_HUMAN	Probable cysteine--tRNA ligase, mitochondrial	excluded
CASK	CSKP_HUMAN	Peripheral plasma membrane protein CASK	excluded
CASP1	CASP1_HUMAN	Caspase-1	excluded
CASP14	CASPE_HUMAN	Caspase-14	incoporated
CASP3	CASP3_HUMAN	Caspase-3	excluded
CASP4	CASP4_HUMAN	Caspase-4	excluded
CASP6	CASP6_HUMAN	Caspase-6	incoporated
CASP7	CASP7_HUMAN	Caspase-7	excluded
CASP8	CASP8_HUMAN	Caspase-8	excluded
CASP9	CASP9_HUMAN	Caspase-9	excluded
CASS4	CASS4_HUMAN	Cas scaffolding protein family member 4	excluded
CAST	ICAL_HUMAN	Calpastatin	incoporated
CASZ1	CASZ1_HUMAN	Zinc finger protein castor homolog 1	excluded
CAT	CATA_HUMAN	Catalase	incoporated
CAV1	CAV1_HUMAN	Caveolin-1	incoporated
CAVIN1	CAVN1_HUMAN	Caveolae-associated protein 1	incoporated
CAVIN2	CAVN2_HUMAN	Caveolae-associated protein 2	incoporated
CBL	CBL_HUMAN	E3 ubiquitin-protein ligase CBL	excluded
CBR1	CBR1_HUMAN	Carbonyl reductase [NADPH] 1	incoporated
CBR3	CBR3_HUMAN	Carbonyl reductase [NADPH] 3	excluded
CBR4	CBR4_HUMAN	3-oxoacyl-[acyl-carrier-protein] reductase	excluded
CBS;CBSL	CBSL_HUMAN;CBS_HUMAN	Cystathionine beta-synthase-like protein	excluded
CBWD1;CBWD2;CBWD3;CBWD5;CBWD6	CBWD1_HUMAN;CBWD2_HUMAN;CBWD3_HUMAN;CBWD5_HUMAN;CBWD6_HUMAN	COBW domain-containing protein 6	excluded
CBX3	CBX3_HUMAN	Chromobox protein homolog 3	excluded
CC2D1A	C2D1A_HUMAN	Coiled-coil and C2 domain-containing protein 1A	excluded
CC2D1B	C2D1B_HUMAN	Coiled-coil and C2 domain-containing protein 1B	excluded
CCAR2	CCAR2_HUMAN	Cell cycle and apoptosis regulator protein 2	excluded
CCBE1	CCBE1_HUMAN	Collagen and calcium-binding EGF domain-containing protein 1	excluded
CCDC120	CC120_HUMAN	Coiled-coil domain-containing protein 120	excluded
CCDC126	CC126_HUMAN	Coiled-coil domain-containing protein 126	excluded
CCDC186	CC186_HUMAN	Coiled-coil domain-containing protein 186	excluded
CCDC22	CCD22_HUMAN	Coiled-coil domain-containing protein 22	excluded
CCDC25	CCD25_HUMAN	Coiled-coil domain-containing protein 25	excluded
CCDC47	CCD47_HUMAN	PAT complex subunit CCDC47	excluded
CCDC50	CCD50_HUMAN	Coiled-coil domain-containing protein 50	excluded
CCDC6	CCDC6_HUMAN	Coiled-coil domain-containing protein 6	excluded
CCDC88A	GRDN_HUMAN	Girdin	excluded
CCDC88B	CC88B_HUMAN	Coiled-coil domain-containing protein 88B	excluded
CCDC91	CCD91_HUMAN	Coiled-coil domain-containing protein 91	excluded
CCDC93	CCD93_HUMAN	Coiled-coil domain-containing protein 93	excluded
CCIN	CALI_HUMAN	Calicin	excluded
CCL14	CCL14_HUMAN	C-C motif chemokine 14	incoporated
CCL15	CCL15_HUMAN	C-C motif chemokine 15	excluded
CCL16	CCL16_HUMAN	C-C motif chemokine 16	excluded
CCL17	CCL17_HUMAN	C-C motif chemokine 17	incoporated
CCL18	CCL18_HUMAN	C-C motif chemokine 18	incoporated
CCL19	CCL19_HUMAN	C-C motif chemokine 19	excluded
CCL21	CCL21_HUMAN	C-C motif chemokine 21	excluded
CCL22	CCL22_HUMAN	C-C motif chemokine 22	incoporated
CCL26	CCL26_HUMAN	C-C motif chemokine 26	excluded
CCL28	CCL28_HUMAN	C-C motif chemokine 28	excluded
CCL5	CCL5_HUMAN	C-C motif chemokine 5	incoporated
CCM2	CCM2_HUMAN	Cerebral cavernous malformations 2 protein	incoporated
CCM2L	CCM2L_HUMAN	Cerebral cavernous malformations 2 protein-like	incoporated
CCN1	CCN1_HUMAN	CCN family member 1	incoporated
CCN2	CCN2_HUMAN	CCN family member 2	incoporated
CCNDBP1	CCDB1_HUMAN	Cyclin-D1-binding protein 1	excluded
CCNY	CCNY_HUMAN	Cyclin-Y	incoporated
CCR1	CCR1_HUMAN	C-C chemokine receptor type 1	incoporated
CCR2	CCR2_HUMAN	C-C chemokine receptor type 2	excluded
CCR3	CCR3_HUMAN	C-C chemokine receptor type 3	excluded
CCR4	CCR4_HUMAN	C-C chemokine receptor type 4	incoporated
CCRL2	CCRL2_HUMAN	C-C chemokine receptor-like 2	excluded
CCS	CCS_HUMAN	Copper chaperone for superoxide dismutase	excluded
CCT2	TCPB_HUMAN	T-complex protein 1 subunit beta	incoporated
CCT3	TCPG_HUMAN	T-complex protein 1 subunit gamma	incoporated
CCT4	TCPD_HUMAN	T-complex protein 1 subunit delta	excluded
CCT5	TCPE_HUMAN	T-complex protein 1 subunit epsilon	incoporated
CCT6A	TCPZ_HUMAN	T-complex protein 1 subunit zeta	incoporated
CCT6B	TCPW_HUMAN	T-complex protein 1 subunit zeta-2	incoporated
CCT7	TCPH_HUMAN	T-complex protein 1 subunit eta	excluded
CCT8	TCPQ_HUMAN	T-complex protein 1 subunit theta	excluded
CCZ1;CCZ1B	CCZ1B_HUMAN;CCZ1_HUMAN	Vacuolar fusion protein CCZ1 homolog B	excluded
CD101	IGSF2_HUMAN	Immunoglobulin superfamily member 2	incoporated
CD109	CD109_HUMAN	CD109 antigen	incoporated
CD14	CD14_HUMAN	Monocyte differentiation antigen CD14	excluded
CD151	CD151_HUMAN	CD151 antigen	excluded
CD177	CD177_HUMAN	CD177 antigen	excluded
CD19	CD19_HUMAN	B-lymphocyte antigen CD19	excluded
CD1C	CD1C_HUMAN	T-cell surface glycoprotein CD1c	excluded
CD200	OX2G_HUMAN	OX-2 membrane glycoprotein	incoporated
CD200R1	MO2R1_HUMAN	Cell surface glycoprotein CD200 receptor 1	excluded
CD207	CLC4K_HUMAN	C-type lectin domain family 4 member K	excluded
CD209	CD209_HUMAN	CD209 antigen	excluded
CD22	CD22_HUMAN	B-cell receptor CD22	excluded
CD226	CD226_HUMAN	CD226 antigen	incoporated
CD244	CD244_HUMAN	Natural killer cell receptor 2B4	incoporated
CD247	CD3Z_HUMAN	T-cell surface glycoprotein CD3 zeta chain	excluded
CD248	CD248_HUMAN	Endosialin	excluded
CD276	CD276_HUMAN	CD276 antigen	excluded
CD2AP	CD2AP_HUMAN	CD2-associated protein	incoporated
CD2BP2	CD2B2_HUMAN	CD2 antigen cytoplasmic tail-binding protein 2	excluded
CD300A	CLM8_HUMAN	CMRF35-like molecule 8	excluded
CD300LF	CLM1_HUMAN	CMRF35-like molecule 1	excluded
CD33	CD33_HUMAN	Myeloid cell surface antigen CD33	incoporated
CD34	CD34_HUMAN	Hematopoietic progenitor cell antigen CD34	incoporated
CD36	CD36_HUMAN	Platelet glycoprotein 4	incoporated
CD37	CD37_HUMAN	Leukocyte antigen CD37	incoporated
CD38	CD38_HUMAN	ADP-ribosyl cyclase/cyclic ADP-ribose hydrolase 1	incoporated
CD3E	CD3E_HUMAN	T-cell surface glycoprotein CD3 epsilon chain	excluded
CD4	CD4_HUMAN	T-cell surface glycoprotein CD4	incoporated
CD40	TNR5_HUMAN	Tumor necrosis factor receptor superfamily member 5	incoporated
CD40LG	CD40L_HUMAN	CD40 ligand	incoporated
CD44	CD44_HUMAN	CD44 antigen	incoporated
CD46	MCP_HUMAN	Membrane cofactor protein	excluded
CD47	CD47_HUMAN	Leukocyte surface antigen CD47	incoporated
CD48	CD48_HUMAN	CD48 antigen	incoporated
CD5	CD5_HUMAN	T-cell surface glycoprotein CD5	excluded
CD55	DAF_HUMAN	Complement decay-accelerating factor	excluded
CD58	LFA3_HUMAN	Lymphocyte function-associated antigen 3	excluded
CD59	CD59_HUMAN	CD59 glycoprotein	incoporated
CD5L	CD5L_HUMAN	CD5 antigen-like	incoporated
CD63	CD63_HUMAN	CD63 antigen	incoporated
CD68	CD68_HUMAN	Macrosialin	excluded
CD69	CD69_HUMAN	Early activation antigen CD69	excluded
CD72	CD72_HUMAN	B-cell differentiation antigen CD72	excluded
CD74	HG2A_HUMAN	HLA class II histocompatibility antigen gamma chain	incoporated
CD79B	CD79B_HUMAN	B-cell antigen receptor complex-associated protein beta chain	excluded
CD81	CD81_HUMAN	CD81 antigen	incoporated
CD82	CD82_HUMAN	CD82 antigen	incoporated
CD84	SLAF5_HUMAN	SLAM family member 5	incoporated
CD8A	CD8A_HUMAN	T-cell surface glycoprotein CD8 alpha chain	excluded
CD8B;CD8B2	CD8B2_HUMAN;CD8B_HUMAN	T-cell surface glycoprotein CD8 beta-2 chain	excluded
CD9	CD9_HUMAN	CD9 antigen	incoporated
CD93	C1QR1_HUMAN	Complement component C1q receptor	excluded
CD99	CD99_HUMAN	CD99 antigen	excluded
CD99L2	C99L2_HUMAN	CD99 antigen-like protein 2	excluded
CDA	CDD_HUMAN	Cytidine deaminase	excluded
CDC16	CDC16_HUMAN	Cell division cycle protein 16 homolog	excluded
CDC23	CDC23_HUMAN	Cell division cycle protein 23 homolog	excluded
CDC27	CDC27_HUMAN	Cell division cycle protein 27 homolog	excluded
CDC34	UB2R1_HUMAN	Ubiquitin-conjugating enzyme E2 R1	excluded
CDC37	CDC37_HUMAN	Hsp90 co-chaperone Cdc37	excluded
CDC42	CDC42_HUMAN	Cell division control protein 42 homolog	incoporated
CDC42BPA	MRCKA_HUMAN	Serine/threonine-protein kinase MRCK alpha	incoporated
CDC42BPB	MRCKB_HUMAN	Serine/threonine-protein kinase MRCK beta	incoporated
CDC42BPG	MRCKG_HUMAN	Serine/threonine-protein kinase MRCK gamma	incoporated
CDC5L	CDC5L_HUMAN	Cell division cycle 5-like protein	incoporated
CDH1	CADH1_HUMAN	Cadherin-1	excluded
CDH11	CAD11_HUMAN	Cadherin-11	excluded
CDH13	CAD13_HUMAN	Cadherin-13	incoporated
CDH15	CAD15_HUMAN	Cadherin-15	excluded
CDH2	CADH2_HUMAN	Cadherin-2	incoporated
CDH23	CAD23_HUMAN	Cadherin-23	excluded
CDH5	CADH5_HUMAN	Cadherin-5	incoporated
CDH6	CADH6_HUMAN	Cadherin-6	excluded
CDHR2	CDHR2_HUMAN	Cadherin-related family member 2	excluded
CDIP1	CDIP1_HUMAN	Cell death-inducing p53-target protein 1	excluded
CDIPT	CDIPT_HUMAN	CDP-diacylglycerol--inositol 3-phosphatidyltransferase	excluded
CDK11A;CDK11B	CD11A_HUMAN;CD11B_HUMAN	Cyclin-dependent kinase 11B	excluded
CDK14	CDK14_HUMAN	Cyclin-dependent kinase 14	excluded
CDK16	CDK16_HUMAN	Cyclin-dependent kinase 16	excluded
CDK17	CDK17_HUMAN	Cyclin-dependent kinase 17	incoporated
CDK2	CDK2_HUMAN	Cyclin-dependent kinase 2	excluded
CDK5	CDK5_HUMAN	Cyclin-dependent-like kinase 5	excluded
CDK5RAP3	CK5P3_HUMAN	CDK5 regulatory subunit-associated protein 3	excluded
CDK6	CDK6_HUMAN	Cyclin-dependent kinase 6	excluded
CDKN2AIP	CARF_HUMAN	CDKN2A-interacting protein	excluded
CDKN2D	CDN2D_HUMAN	Cyclin-dependent kinase 4 inhibitor D	excluded
CDS2	CDS2_HUMAN	Phosphatidate cytidylyltransferase 2	excluded
CDSN	CDSN_HUMAN	Corneodesmosin	incoporated
CEACAM1	CEAM1_HUMAN	Carcinoembryonic antigen-related cell adhesion molecule 1	incoporated
CEACAM3	CEAM3_HUMAN	Carcinoembryonic antigen-related cell adhesion molecule 3	excluded
CEACAM5	CEAM5_HUMAN	Carcinoembryonic antigen-related cell adhesion molecule 5	excluded
CEACAM6	CEAM6_HUMAN	Carcinoembryonic antigen-related cell adhesion molecule 6	incoporated
CEACAM8	CEAM8_HUMAN	Carcinoembryonic antigen-related cell adhesion molecule 8	excluded
CEBPB	CEBPB_HUMAN	CCAAT/enhancer-binding protein beta	excluded
CEL	CEL_HUMAN	Bile salt-activated lipase	excluded
CELF2	CELF2_HUMAN	CUGBP Elav-like family member 2	excluded
CEMIP	CEMIP_HUMAN	Cell migration-inducing and hyaluronan-binding protein	incoporated
CEMIP2	CEIP2_HUMAN	Cell surface hyaluronidase	excluded
CENPE	CENPE_HUMAN	Centromere-associated protein E	incoporated
CEP170B	C170B_HUMAN	Centrosomal protein of 170 kDa protein B	excluded
CEP41	CEP41_HUMAN	Centrosomal protein of 41 kDa	excluded
CEP44	CEP44_HUMAN	Centrosomal protein of 44 kDa	excluded
CERS2	CERS2_HUMAN	Ceramide synthase 2	excluded
CERS3	CERS3_HUMAN	Ceramide synthase 3	excluded
CERT1	CERT_HUMAN	Ceramide transfer protein	excluded
CES1	EST1_HUMAN	Liver carboxylesterase 1	incoporated
CES1P1	CES1P_HUMAN	Putative inactive carboxylesterase 4	excluded
CES2	EST2_HUMAN	Cocaine esterase	excluded
CES4A	EST4A_HUMAN	Carboxylesterase 4A	excluded
CETP	CETP_HUMAN	Cholesteryl ester transfer protein	excluded
CFAP20	CFA20_HUMAN	Cilia- and flagella-associated protein 20	excluded
CFB	CFAB_HUMAN	Complement factor B	incoporated
CFD	CFAD_HUMAN	Complement factor D	excluded
CFH	CFAH_HUMAN	Complement factor H	incoporated
CFHR1	FHR1_HUMAN	Complement factor H-related protein 1	incoporated
CFHR2	FHR2_HUMAN	Complement factor H-related protein 2	incoporated
CFHR3	FHR3_HUMAN	Complement factor H-related protein 3	excluded
CFHR4	FHR4_HUMAN	Complement factor H-related protein 4	excluded
CFHR5	FHR5_HUMAN	Complement factor H-related protein 5	incoporated
CFI	CFAI_HUMAN	Complement factor I	excluded
CFL1	COF1_HUMAN	Cofilin-1	incoporated
CFL2	COF2_HUMAN	Cofilin-2	incoporated
CFP	PROP_HUMAN	Properdin	incoporated
CGN	CING_HUMAN	Cingulin	excluded
CHAD	CHAD_HUMAN	Chondroadherin	excluded
CHCHD3	MIC19_HUMAN	MICOS complex subunit MIC19	excluded
CHD4	CHD4_HUMAN	Chromodomain-helicase-DNA-binding protein 4	excluded
CHD8	CHD8_HUMAN	Chromodomain-helicase-DNA-binding protein 8	excluded
CHGA	CMGA_HUMAN	Chromogranin-A	excluded
CHI3L1	CH3L1_HUMAN	Chitinase-3-like protein 1	excluded
CHI3L2	CH3L2_HUMAN	Chitinase-3-like protein 2	excluded
CHIC1	CHIC1_HUMAN	Cysteine-rich hydrophobic domain-containing protein 1	excluded
CHIC2	CHIC2_HUMAN	Cysteine-rich hydrophobic domain-containing protein 2	excluded
CHID1	CHID1_HUMAN	Chitinase domain-containing protein 1	excluded
CHIT1	CHIT1_HUMAN	Chitotriosidase-1	excluded
CHKB	CHKB_HUMAN	Choline/ethanolamine kinase	incoporated
CHM	RAE1_HUMAN	Rab proteins geranylgeranyltransferase component A 1	excluded
CHMP1A	CHM1A_HUMAN	Charged multivesicular body protein 1a	excluded
CHMP2B	CHM2B_HUMAN	Charged multivesicular body protein 2b	excluded
CHMP3	CHMP3_HUMAN	Charged multivesicular body protein 3	incoporated
CHMP4A	CHM4A_HUMAN	Charged multivesicular body protein 4a	incoporated
CHMP4B	CHM4B_HUMAN	Charged multivesicular body protein 4b	excluded
CHMP5	CHMP5_HUMAN	Charged multivesicular body protein 5	incoporated
CHMP6	CHMP6_HUMAN	Charged multivesicular body protein 6	excluded
CHORDC1	CHRD1_HUMAN	Cysteine and histidine-rich domain-containing protein 1	excluded
CHP1	CHP1_HUMAN	Calcineurin B homologous protein 1	incoporated
CHST13	CHSTD_HUMAN	Carbohydrate sulfotransferase 13	excluded
CHST15	CHSTF_HUMAN	Carbohydrate sulfotransferase 15	excluded
CHTOP	CHTOP_HUMAN	Chromatin target of PRMT1 protein	excluded
CHUK	IKKA_HUMAN	Inhibitor of nuclear factor kappa-B kinase subunit alpha	incoporated
CIAO1	CIAO1_HUMAN	Probable cytosolic iron-sulfur protein assembly protein CIAO1	excluded
CIAO3	CIAO3_HUMAN	Cytosolic iron-sulfur assembly component 3	excluded
CIB1	CIB1_HUMAN	Calcium and integrin-binding protein 1	excluded
CIDEB	CIDEB_HUMAN	Cell death activator CIDE-B	excluded
CILP	CILP1_HUMAN	Cartilage intermediate layer protein 1	incoporated
CISD1	CISD1_HUMAN	CDGSH iron-sulfur domain-containing protein 1	excluded
CISD2	CISD2_HUMAN	CDGSH iron-sulfur domain-containing protein 2	excluded
CKAP4	CKAP4_HUMAN	Cytoskeleton-associated protein 4	excluded
CKAP5	CKAP5_HUMAN	Cytoskeleton-associated protein 5	incoporated
CKB	KCRB_HUMAN	Creatine kinase B-type	excluded
CKLF	CKLF_HUMAN	Chemokine-like factor	excluded
CKM	KCRM_HUMAN	Creatine kinase M-type	excluded
CKMT1A	KCRU_HUMAN	Creatine kinase U-type, mitochondrial	excluded
CLASP1	CLAP1_HUMAN	CLIP-associating protein 1	excluded
CLASP2	CLAP2_HUMAN	CLIP-associating protein 2	excluded
CLC	LEG10_HUMAN	Galectin-10	excluded
CLCA1	CLCA1_HUMAN	Calcium-activated chloride channel regulator 1	excluded
CLCA2	CLCA2_HUMAN	Calcium-activated chloride channel regulator 2	excluded
CLCA4	CLCA4_HUMAN	Calcium-activated chloride channel regulator 4	excluded
CLCN3	CLCN3_HUMAN	H(+)/Cl(-) exchange transporter 3	excluded
CLCN4	CLCN4_HUMAN	H(+)/Cl(-) exchange transporter 4	excluded
CLCN5	CLCN5_HUMAN	H(+)/Cl(-) exchange transporter 5	incoporated
CLCN7	CLCN7_HUMAN	H(+)/Cl(-) exchange transporter 7	incoporated
CLDN3	CLD3_HUMAN	Claudin-3	incoporated
CLDN5	CLD5_HUMAN	Claudin-5	incoporated
CLDND1	CLDN1_HUMAN	Claudin domain-containing protein 1	excluded
CLEC11A	CLC11_HUMAN	C-type lectin domain family 11 member A	excluded
CLEC12A	CL12A_HUMAN	C-type lectin domain family 12 member A	incoporated
CLEC14A	CLC14_HUMAN	C-type lectin domain family 14 member A	incoporated
CLEC16A	CL16A_HUMAN	Protein CLEC16A	excluded
CLEC17A	CL17A_HUMAN	C-type lectin domain family 17, member A	excluded
CLEC1B	CLC1B_HUMAN	C-type lectin domain family 1 member B	excluded
CLEC2B	CLC2B_HUMAN	C-type lectin domain family 2 member B	excluded
CLEC2L	CLC2L_HUMAN	C-type lectin domain family 2 member L	excluded
CLEC3B	TETN_HUMAN	Tetranectin	excluded
CLEC4A	CLC4A_HUMAN	C-type lectin domain family 4 member A	excluded
CLEC4D	CLC4D_HUMAN	C-type lectin domain family 4 member D	excluded
CLEC4E	CLC4E_HUMAN	C-type lectin domain family 4 member E	excluded
CLEC4M	CLC4M_HUMAN	C-type lectin domain family 4 member M	excluded
CLEC5A	CLC5A_HUMAN	C-type lectin domain family 5 member A	incoporated
CLIC1	CLIC1_HUMAN	Chloride intracellular channel protein 1	excluded
CLIC2	CLIC2_HUMAN	Chloride intracellular channel protein 2	incoporated
CLIC3	CLIC3_HUMAN	Chloride intracellular channel protein 3	excluded
CLIC4	CLIC4_HUMAN	Chloride intracellular channel protein 4	incoporated
CLIC5	CLIC5_HUMAN	Chloride intracellular channel protein 5	incoporated
CLINT1	EPN4_HUMAN	Clathrin interactor 1	excluded
CLIP1	CLIP1_HUMAN	CAP-Gly domain-containing linker protein 1	incoporated
CLIP2	CLIP2_HUMAN	CAP-Gly domain-containing linker protein 2	incoporated
CLN8	CLN8_HUMAN	Protein CLN8	excluded
CLNS1A	ICLN_HUMAN	Methylosome subunit pICln	excluded
CLP1	CLP1_HUMAN	Polyribonucleotide 5'-hydroxyl-kinase Clp1	excluded
CLPP	CLPP_HUMAN	ATP-dependent Clp protease proteolytic subunit, mitochondrial	excluded
CLPTM1	CLPT1_HUMAN	Cleft lip and palate transmembrane protein 1	excluded
CLPTM1L	CLP1L_HUMAN	Cleft lip and palate transmembrane protein 1-like protein	excluded
CLPX	CLPX_HUMAN	ATP-dependent Clp protease ATP-binding subunit clpX-like, mitochondrial	excluded
CLRN3	CLRN3_HUMAN	Clarin-3	incoporated
CLSTN1	CSTN1_HUMAN	Calsyntenin-1	excluded
CLTA	CLCA_HUMAN	Clathrin light chain A	excluded
CLTB	CLCB_HUMAN	Clathrin light chain B	excluded
CLTC	CLH1_HUMAN	Clathrin heavy chain 1	incoporated
CLU	CLUS_HUMAN	Clusterin	incoporated
CLUH	CLU_HUMAN	Clustered mitochondria protein homolog	excluded
CLYBL	CLYBL_HUMAN	Citramalyl-CoA lyase, mitochondrial	excluded
CMAS	NEUA_HUMAN	N-acylneuraminate cytidylyltransferase	excluded
CMIP	CMIP_HUMAN	C-Maf-inducing protein	incoporated
CMPK1	KCY_HUMAN	UMP-CMP kinase	incoporated
CMPK2	CMPK2_HUMAN	UMP-CMP kinase 2, mitochondrial	excluded
CMTM5	CKLF5_HUMAN	CKLF-like MARVEL transmembrane domain-containing protein 5	incoporated
CMTM6	CKLF6_HUMAN	CKLF-like MARVEL transmembrane domain-containing protein 6	excluded
CNDP1	CNDP1_HUMAN	Beta-Ala-His dipeptidase	incoporated
CNDP2	CNDP2_HUMAN	Cytosolic non-specific dipeptidase	incoporated
CNK3/IPCEF1	CNIPF_HUMAN	CNK3/IPCEF1 fusion protein	excluded
CNN2	CNN2_HUMAN	Calponin-2	incoporated
CNN3	CNN3_HUMAN	Calponin-3	excluded
CNNM3	CNNM3_HUMAN	Metal transporter CNNM3	excluded
CNNM4	CNNM4_HUMAN	Metal transporter CNNM4	excluded
CNOT1	CNOT1_HUMAN	CCR4-NOT transcription complex subunit 1	incoporated
CNOT10	CNO10_HUMAN	CCR4-NOT transcription complex subunit 10	excluded
CNOT11	CNO11_HUMAN	CCR4-NOT transcription complex subunit 11	excluded
CNOT2	CNOT2_HUMAN	CCR4-NOT transcription complex subunit 2	excluded
CNOT3	CNOT3_HUMAN	CCR4-NOT transcription complex subunit 3	excluded
CNOT7	CNOT7_HUMAN	CCR4-NOT transcription complex subunit 7	excluded
CNOT9	CNOT9_HUMAN	CCR4-NOT transcription complex subunit 9	excluded
CNP	CN37_HUMAN	2',3'-cyclic-nucleotide 3'-phosphodiesterase	incoporated
CNPY2	CNPY2_HUMAN	Protein canopy homolog 2	excluded
CNRIP1	CNRP1_HUMAN	CB1 cannabinoid receptor-interacting protein 1	excluded
CNST	CNST_HUMAN	Consortin	excluded
CNTN1	CNTN1_HUMAN	Contactin-1	excluded
COASY	COASY_HUMAN	Bifunctional coenzyme A synthase	incoporated
COBLL1	COBL1_HUMAN	Cordon-bleu protein-like 1	excluded
COG1	COG1_HUMAN	Conserved oligomeric Golgi complex subunit 1	excluded
COG2	COG2_HUMAN	Conserved oligomeric Golgi complex subunit 2	excluded
COG3	COG3_HUMAN	Conserved oligomeric Golgi complex subunit 3	excluded
COG4	COG4_HUMAN	Conserved oligomeric Golgi complex subunit 4	excluded
COG5	COG5_HUMAN	Conserved oligomeric Golgi complex subunit 5	excluded
COG6	COG6_HUMAN	Conserved oligomeric Golgi complex subunit 6	excluded
COG7	COG7_HUMAN	Conserved oligomeric Golgi complex subunit 7	excluded
COG8	COG8_HUMAN	Conserved oligomeric Golgi complex subunit 8	excluded
COL10A1	COAA1_HUMAN	Collagen alpha-1(X) chain	excluded
COL12A1	COCA1_HUMAN	Collagen alpha-1(XII) chain	excluded
COL14A1	COEA1_HUMAN	Collagen alpha-1(XIV) chain	excluded
COL15A1	COFA1_HUMAN	Collagen alpha-1(XV) chain	excluded
COL17A1	COHA1_HUMAN	Collagen alpha-1(XVII) chain	excluded
COL18A1	COIA1_HUMAN	Collagen alpha-1(XVIII) chain	incoporated
COL1A1	CO1A1_HUMAN	Collagen alpha-1(I) chain	incoporated
COL1A2	CO1A2_HUMAN	Collagen alpha-2(I) chain	excluded
COL20A1	COKA1_HUMAN	Collagen alpha-1(XX) chain	excluded
COL3A1	CO3A1_HUMAN	Collagen alpha-1(III) chain	incoporated
COL4A1	CO4A1_HUMAN	Collagen alpha-1(IV) chain	incoporated
COL4A2	CO4A2_HUMAN	Collagen alpha-2(IV) chain	incoporated
COL6A1	CO6A1_HUMAN	Collagen alpha-1(VI) chain	incoporated
COL6A2	CO6A2_HUMAN	Collagen alpha-2(VI) chain	incoporated
COL6A3	CO6A3_HUMAN	Collagen alpha-3(VI) chain	incoporated
COL6A5	CO6A5_HUMAN	Collagen alpha-5(VI) chain	excluded
COL6A6	CO6A6_HUMAN	Collagen alpha-6(VI) chain	excluded
COLEC10	COL10_HUMAN	Collectin-10	incoporated
COLEC11	COL11_HUMAN	Collectin-11	incoporated
COLEC12	COL12_HUMAN	Collectin-12	excluded
COLGALT1	GT251_HUMAN	Procollagen galactosyltransferase 1	excluded
COMMD1	COMD1_HUMAN	COMM domain-containing protein 1	excluded
COMMD10	COMDA_HUMAN	COMM domain-containing protein 10	excluded
COMMD3	COMD3_HUMAN	COMM domain-containing protein 3	excluded
COMMD4	COMD4_HUMAN	COMM domain-containing protein 4	excluded
COMMD5	COMD5_HUMAN	COMM domain-containing protein 5	excluded
COMMD6	COMD6_HUMAN	COMM domain-containing protein 6	excluded
COMMD7	COMD7_HUMAN	COMM domain-containing protein 7	excluded
COMMD9	COMD9_HUMAN	COMM domain-containing protein 9	excluded
COMP	COMP_HUMAN	Cartilage oligomeric matrix protein	incoporated
COMT	COMT_HUMAN	Catechol O-methyltransferase	excluded
COPA	COPA_HUMAN	Coatomer subunit alpha	incoporated
COPB1	COPB_HUMAN	Coatomer subunit beta	excluded
COPB2	COPB2_HUMAN	Coatomer subunit beta'	incoporated
COPE	COPE_HUMAN	Coatomer subunit epsilon	incoporated
COPG1	COPG1_HUMAN	Coatomer subunit gamma-1	incoporated
COPG2	COPG2_HUMAN	Coatomer subunit gamma-2	incoporated
COPS2	CSN2_HUMAN	COP9 signalosome complex subunit 2	incoporated
COPS3	CSN3_HUMAN	COP9 signalosome complex subunit 3	incoporated
COPS4	CSN4_HUMAN	COP9 signalosome complex subunit 4	incoporated
COPS5	CSN5_HUMAN	COP9 signalosome complex subunit 5	excluded
COPS6	CSN6_HUMAN	COP9 signalosome complex subunit 6	incoporated
COPS7A	CSN7A_HUMAN	COP9 signalosome complex subunit 7a	excluded
COPS7B	CSN7B_HUMAN	COP9 signalosome complex subunit 7b	excluded
COPS8	CSN8_HUMAN	COP9 signalosome complex subunit 8	incoporated
COPZ1	COPZ1_HUMAN	Coatomer subunit zeta-1	excluded
CORO1A	COR1A_HUMAN	Coronin-1A	excluded
CORO1B	COR1B_HUMAN	Coronin-1B	incoporated
CORO1C	COR1C_HUMAN	Coronin-1C	incoporated
CORO2A	COR2A_HUMAN	Coronin-2A	excluded
CORO7	CORO7_HUMAN	Coronin-7	incoporated
COTL1	COTL1_HUMAN	Coactosin-like protein	incoporated
COX4I1	COX41_HUMAN	Cytochrome c oxidase subunit 4 isoform 1, mitochondrial	incoporated
COX5A	COX5A_HUMAN	Cytochrome c oxidase subunit 5A, mitochondrial	excluded
COX5B	COX5B_HUMAN	Cytochrome c oxidase subunit 5B, mitochondrial	excluded
COX6B1	CX6B1_HUMAN	Cytochrome c oxidase subunit 6B1	excluded
COX7A2	CX7A2_HUMAN	Cytochrome c oxidase subunit 7A2, mitochondrial	excluded
COX7A2L	COX7R_HUMAN	Cytochrome c oxidase subunit 7A-related protein, mitochondrial	excluded
COX7C	COX7C_HUMAN	Cytochrome c oxidase subunit 7C, mitochondrial	excluded
CP	CERU_HUMAN	Ceruloplasmin	incoporated
CPA1	CBPA1_HUMAN	Carboxypeptidase A1	excluded
CPA4	CBPA4_HUMAN	Carboxypeptidase A4	incoporated
CPAMD8	CPMD8_HUMAN	C3 and PZP-like alpha-2-macroglobulin domain-containing protein 8	incoporated
CPB2	CBPB2_HUMAN	Carboxypeptidase B2	incoporated
CPD	CBPD_HUMAN	Carboxypeptidase D	excluded
CPE	CBPE_HUMAN	Carboxypeptidase E	excluded
CPEB4	CPEB4_HUMAN	Cytoplasmic polyadenylation element-binding protein 4	excluded
CPM	CBPM_HUMAN	Carboxypeptidase M	incoporated
CPN1	CBPN_HUMAN	Carboxypeptidase N catalytic chain	excluded
CPN2	CPN2_HUMAN	Carboxypeptidase N subunit 2	excluded
CPNE1	CPNE1_HUMAN	Copine-1	excluded
CPNE2	CPNE2_HUMAN	Copine-2	incoporated
CPNE3	CPNE3_HUMAN	Copine-3	incoporated
CPNE8	CPNE8_HUMAN	Copine-8	excluded
CPOX	HEM6_HUMAN	Oxygen-dependent coproporphyrinogen-III oxidase, mitochondrial	excluded
CPPED1	CPPED_HUMAN	Serine/threonine-protein phosphatase CPPED1	incoporated
CPQ	CBPQ_HUMAN	Carboxypeptidase Q	incoporated
CPS1	CPSM_HUMAN	Carbamoyl-phosphate synthase [ammonia], mitochondrial	excluded
CPSF1	CPSF1_HUMAN	Cleavage and polyadenylation specificity factor subunit 1	excluded
CPSF2	CPSF2_HUMAN	Cleavage and polyadenylation specificity factor subunit 2	excluded
CPSF3	CPSF3_HUMAN	Cleavage and polyadenylation specificity factor subunit 3	excluded
CPSF6	CPSF6_HUMAN	Cleavage and polyadenylation specificity factor subunit 6	excluded
CPSF7	CPSF7_HUMAN	Cleavage and polyadenylation specificity factor subunit 7	excluded
CPT1A	CPT1A_HUMAN	Carnitine O-palmitoyltransferase 1, liver isoform	incoporated
CPT2	CPT2_HUMAN	Carnitine O-palmitoyltransferase 2, mitochondrial	excluded
CPTP	CPTP_HUMAN	Ceramide-1-phosphate transfer protein	excluded
CPVL	CPVL_HUMAN	Probable serine carboxypeptidase CPVL	excluded
CR1	CR1_HUMAN	Complement receptor type 1	incoporated
CR2	CR2_HUMAN	Complement receptor type 2	excluded
CRABP2	RABP2_HUMAN	Cellular retinoic acid-binding protein 2	excluded
CRACD	CRACD_HUMAN	Capping protein-inhibiting regulator of actin dynamics	excluded
CRACR2A	EFC4B_HUMAN	EF-hand calcium-binding domain-containing protein 4B	excluded
CRAT	CACP_HUMAN	Carnitine O-acetyltransferase	excluded
CRBN	CRBN_HUMAN	Protein cereblon	excluded
CREB1	CREB1_HUMAN	Cyclic AMP-responsive element-binding protein 1	excluded
CREG1	CREG1_HUMAN	Protein CREG1	incoporated
CRELD1	CREL1_HUMAN	Protein disulfide isomerase CRELD1	excluded
CRISP3	CRIS3_HUMAN	Cysteine-rich secretory protein 3	excluded
CRISPLD1	CRLD1_HUMAN	Cysteine-rich secretory protein LCCL domain-containing 1	incoporated
CRISPLD2	CRLD2_HUMAN	Cysteine-rich secretory protein LCCL domain-containing 2	incoporated
CRK	CRK_HUMAN	Adapter molecule crk	excluded
CRKL	CRKL_HUMAN	Crk-like protein	excluded
CRLF3	CRLF3_HUMAN	Cytokine receptor-like factor 3	incoporated
CRNKL1	CRNL1_HUMAN	Crooked neck-like protein 1	excluded
CRNN	CRNN_HUMAN	Cornulin	excluded
CROT	OCTC_HUMAN	Peroxisomal carnitine O-octanoyltransferase	excluded
CRP	CRP_HUMAN	C-reactive protein	excluded
CRTAC1	CRAC1_HUMAN	Cartilage acidic protein 1	excluded
CRYAB	CRYAB_HUMAN	Alpha-crystallin B chain	excluded
CRYBG1	CRBG1_HUMAN	Beta/gamma crystallin domain-containing protein 1	excluded
CRYBG2	CRBG2_HUMAN	Beta/gamma crystallin domain-containing protein 2	excluded
CRYBG3	CRBG3_HUMAN	Very large A-kinase anchor protein	excluded
CRYL1	CRYL1_HUMAN	Lambda-crystallin homolog	incoporated
CRYZ	QOR_HUMAN	Quinone oxidoreductase	incoporated
CRYZL1	QORL1_HUMAN	Quinone oxidoreductase-like protein 1	excluded
CS	CISY_HUMAN	Citrate synthase, mitochondrial	incoporated
CSDE1	CSDE1_HUMAN	Cold shock domain-containing protein E1	incoporated
CSE1L	XPO2_HUMAN	Exportin-2	incoporated
CSF1	CSF1_HUMAN	Macrophage colony-stimulating factor 1	excluded
CSF1R	CSF1R_HUMAN	Macrophage colony-stimulating factor 1 receptor	excluded
CSF2RA	CSF2R_HUMAN	Granulocyte-macrophage colony-stimulating factor receptor subunit alpha	excluded
CSK	CSK_HUMAN	Tyrosine-protein kinase CSK	incoporated
CSNK1A1	KC1A_HUMAN	Casein kinase I isoform alpha	incoporated
CSNK1D	KC1D_HUMAN	Casein kinase I isoform delta	incoporated
CSNK1E	KC1E_HUMAN	Casein kinase I isoform epsilon	excluded
CSNK1G1	KC1G1_HUMAN	Casein kinase I isoform gamma-1	excluded
CSNK1G2	KC1G2_HUMAN	Casein kinase I isoform gamma-2	excluded
CSNK1G3	KC1G3_HUMAN	Casein kinase I isoform gamma-3	excluded
CSNK2A1	CSK21_HUMAN	Casein kinase II subunit alpha	excluded
CSNK2A2	CSK22_HUMAN	Casein kinase II subunit alpha'	incoporated
CSNK2B	CSK2B_HUMAN	Casein kinase II subunit beta	incoporated
CSNKA2IP	CS2IP_HUMAN	Casein kinase II subunit alpha'-interacting protein	excluded
CSPG4	CSPG4_HUMAN	Chondroitin sulfate proteoglycan 4	excluded
CSRP1	CSRP1_HUMAN	Cysteine and glycine-rich protein 1	incoporated
CST1	CYTN_HUMAN	Cystatin-SN	excluded
CST2	CYTT_HUMAN	Cystatin-SA	excluded
CST3	CYTC_HUMAN	Cystatin-C	incoporated
CST4	CYTS_HUMAN	Cystatin-S	excluded
CST6	CYTM_HUMAN	Cystatin-M	incoporated
CSTA	CYTA_HUMAN	Cystatin-A	excluded
CSTB	CYTB_HUMAN	Cystatin-B	incoporated
CSTF3	CSTF3_HUMAN	Cleavage stimulation factor subunit 3	excluded
CTBP1	CTBP1_HUMAN	C-terminal-binding protein 1	excluded
CTBS	DIAC_HUMAN	Di-N-acetylchitobiase	excluded
CTDSP2	CTDS2_HUMAN	Carboxy-terminal domain RNA polymerase II polypeptide A small phosphatase 2	excluded
CTDSPL	CTDSL_HUMAN	CTD small phosphatase-like protein	incoporated
CTH	CGL_HUMAN	Cystathionine gamma-lyase	excluded
CTHRC1	CTHR1_HUMAN	Collagen triple helix repeat-containing protein 1	excluded
CTIF	CTIF_HUMAN	CBP80/20-dependent translation initiation factor	excluded
CTNNA1	CTNA1_HUMAN	Catenin alpha-1	incoporated
CTNNA2	CTNA2_HUMAN	Catenin alpha-2	excluded
CTNNB1	CTNB1_HUMAN	Catenin beta-1	incoporated
CTNNBIP1	CNBP1_HUMAN	Beta-catenin-interacting protein 1	excluded
CTNNBL1	CTBL1_HUMAN	Beta-catenin-like protein 1	excluded
CTNND1	CTND1_HUMAN	Catenin delta-1	incoporated
CTPS1	PYRG1_HUMAN	CTP synthase 1	excluded
CTPS2	PYRG2_HUMAN	CTP synthase 2	incoporated
CTSA	PPGB_HUMAN	Lysosomal protective protein	incoporated
CTSB	CATB_HUMAN	Cathepsin B	excluded
CTSC	CATC_HUMAN	Dipeptidyl peptidase 1	incoporated
CTSD	CATD_HUMAN	Cathepsin D	excluded
CTSF	CATF_HUMAN	Cathepsin F	excluded
CTSG	CATG_HUMAN	Cathepsin G	incoporated
CTSH	CATH_HUMAN	Pro-cathepsin H	incoporated
CTSL	CATL1_HUMAN	Procathepsin L	excluded
CTSV	CATL2_HUMAN	Cathepsin L2	incoporated
CTSW	CATW_HUMAN	Cathepsin W	excluded
CTSZ	CATZ_HUMAN	Cathepsin Z	excluded
CTTN	SRC8_HUMAN	Src substrate cortactin	excluded
CTTNBP2NL	CT2NL_HUMAN	CTTNBP2 N-terminal-like protein	excluded
CTU1	CTU1_HUMAN	Cytoplasmic tRNA 2-thiolation protein 1	excluded
CUL1	CUL1_HUMAN	Cullin-1	incoporated
CUL2	CUL2_HUMAN	Cullin-2	incoporated
CUL3	CUL3_HUMAN	Cullin-3	incoporated
CUL4A	CUL4A_HUMAN	Cullin-4A	incoporated
CUL4B	CUL4B_HUMAN	Cullin-4B	excluded
CUL5	CUL5_HUMAN	Cullin-5	incoporated
CUTA	CUTA_HUMAN	Protein CutA	incoporated
CUTC	CUTC_HUMAN	Copper homeostasis protein cutC homolog	excluded
CWF19L1	C19L1_HUMAN	CWF19-like protein 1	excluded
CWH43	PG2IP_HUMAN	PGAP2-interacting protein	excluded
CX3CR1	CX3C1_HUMAN	CX3C chemokine receptor 1	excluded
CXADR	CXAR_HUMAN	Coxsackievirus and adenovirus receptor	incoporated
CXCL10	CXL10_HUMAN	C-X-C motif chemokine 10	incoporated
CXCL11	CXL11_HUMAN	C-X-C motif chemokine 11	incoporated
CXCL12	SDF1_HUMAN	Stromal cell-derived factor 1	excluded
CXCL13	CXL13_HUMAN	C-X-C motif chemokine 13	excluded
CXCL14	CXL14_HUMAN	C-X-C motif chemokine 14	incoporated
CXCL2	CXCL2_HUMAN	C-X-C motif chemokine 2	excluded
CXCL5	CXCL5_HUMAN	C-X-C motif chemokine 5	excluded
CXCL6	CXCL6_HUMAN	C-X-C motif chemokine 6	excluded
CXCR1	CXCR1_HUMAN	C-X-C chemokine receptor type 1	incoporated
CXCR2	CXCR2_HUMAN	C-X-C chemokine receptor type 2	incoporated
CXCR4	CXCR4_HUMAN	C-X-C chemokine receptor type 4	excluded
CXorf38	CX038_HUMAN	Uncharacterized protein CXorf38	excluded
CYB5A	CYB5_HUMAN	Cytochrome b5	excluded
CYB5B	CYB5B_HUMAN	Cytochrome b5 type B	excluded
CYB5R1	NB5R1_HUMAN	NADH-cytochrome b5 reductase 1	excluded
CYB5R2	NB5R2_HUMAN	NADH-cytochrome b5 reductase 2	excluded
CYB5R3	NB5R3_HUMAN	NADH-cytochrome b5 reductase 3	incoporated
CYB5R4	NB5R4_HUMAN	Cytochrome b5 reductase 4	excluded
CYBA	CY24A_HUMAN	Cytochrome b-245 light chain	incoporated
CYBB	CY24B_HUMAN	Cytochrome b-245 heavy chain	incoporated
CYBRD1	CYBR1_HUMAN	Plasma membrane ascorbate-dependent reductase CYBRD1	incoporated
CYC1	CY1_HUMAN	Cytochrome c1, heme protein, mitochondrial	excluded
CYCS	CYC_HUMAN	Cytochrome c	incoporated
CYFIP1	CYFP1_HUMAN	Cytoplasmic FMR1-interacting protein 1	incoporated
CYFIP2	CYFP2_HUMAN	Cytoplasmic FMR1-interacting protein 2	incoporated
CYLD	CYLD_HUMAN	Ubiquitin carboxyl-terminal hydrolase CYLD	excluded
CYP20A1	CP20A_HUMAN	Cytochrome P450 20A1	excluded
CYP4F2	CP4F2_HUMAN	Cytochrome P450 4F2	excluded
CYP4F22	CP4FN_HUMAN	Cytochrome P450 4F22	excluded
CYP4F3	CP4F3_HUMAN	Cytochrome P450 4F3	excluded
CYP51A1	CP51A_HUMAN	Lanosterol 14-alpha demethylase	excluded
CYRIB	CYRIB_HUMAN	CYFIP-related Rac1 interactor B	incoporated
CYSRT1	CRTP1_HUMAN	Cysteine-rich tail protein 1	excluded
CYSTM1	CYTM1_HUMAN	Cysteine-rich and transmembrane domain-containing protein 1	excluded
CYTH1	CYH1_HUMAN	Cytohesin-1	incoporated
CYTH2	CYH2_HUMAN	Cytohesin-2	incoporated
CYTH4	CYH4_HUMAN	Cytohesin-4	excluded
CYYR1	CYYR1_HUMAN	Cysteine and tyrosine-rich protein 1	incoporated
DAAM1	DAAM1_HUMAN	Disheveled-associated activator of morphogenesis 1	incoporated
DAB2	DAB2_HUMAN	Disabled homolog 2	incoporated
DAD1	DAD1_HUMAN	Dolichyl-diphosphooligosaccharide--protein glycosyltransferase subunit DAD1	excluded
DAG1	DAG1_HUMAN	Dystroglycan	incoporated
DAGLB	DGLB_HUMAN	Diacylglycerol lipase-beta	incoporated
DAP3	RT29_HUMAN	28S ribosomal protein S29, mitochondrial	excluded
DAPP1	DAPP1_HUMAN	Dual adapter for phosphotyrosine and 3-phosphotyrosine and 3-phosphoinositide	incoporated
DARS1	SYDC_HUMAN	Aspartate--tRNA ligase, cytoplasmic	incoporated
DARS2	SYDM_HUMAN	Aspartate--tRNA ligase, mitochondrial	excluded
DAZAP1	DAZP1_HUMAN	DAZ-associated protein 1	excluded
DBH	DOPO_HUMAN	Dopamine beta-hydroxylase	excluded
DBI	ACBP_HUMAN	Acyl-CoA-binding protein	excluded
DBN1	DREB_HUMAN	Drebrin	excluded
DBNL	DBNL_HUMAN	Drebrin-like protein	incoporated
DBT	ODB2_HUMAN	Lipoamide acyltransferase component of branched-chain alpha-keto acid dehydrogenase complex, mitochondrial	excluded
DCAF11	DCA11_HUMAN	DDB1- and CUL4-associated factor 11	excluded
DCAF7	DCAF7_HUMAN	DDB1- and CUL4-associated factor 7	excluded
DCAKD	DCAKD_HUMAN	Dephospho-CoA kinase domain-containing protein	excluded
DCBLD2	DCBD2_HUMAN	Discoidin, CUB and LCCL domain-containing protein 2	excluded
DCD	DCD_HUMAN	Dermcidin	excluded
DCHS1	PCD16_HUMAN	Protocadherin-16	excluded
DCN	PGS2_HUMAN	Decorin	excluded
DCTD	DCTD_HUMAN	Deoxycytidylate deaminase	incoporated
DCTN1	DCTN1_HUMAN	Dynactin subunit 1	incoporated
DCTN2	DCTN2_HUMAN	Dynactin subunit 2	excluded
DCTN3	DCTN3_HUMAN	Dynactin subunit 3	excluded
DCTN4	DCTN4_HUMAN	Dynactin subunit 4	incoporated
DCTN5	DCTN5_HUMAN	Dynactin subunit 5	incoporated
DCUN1D1	DCNL1_HUMAN	DCN1-like protein 1	excluded
DCUN1D3	DCNL3_HUMAN	DCN1-like protein 3	excluded
DCXR	DCXR_HUMAN	L-xylulose reductase	excluded
DDAH1	DDAH1_HUMAN	N(G),N(G)-dimethylarginine dimethylaminohydrolase 1	excluded
DDAH2	DDAH2_HUMAN	N(G),N(G)-dimethylarginine dimethylaminohydrolase 2	incoporated
DDB1	DDB1_HUMAN	DNA damage-binding protein 1	excluded
DDB2	DDB2_HUMAN	DNA damage-binding protein 2	excluded
DDHD2	DDHD2_HUMAN	Phospholipase DDHD2	excluded
DDI2	DDI2_HUMAN	Protein DDI1 homolog 2	excluded
DDOST	OST48_HUMAN	Dolichyl-diphosphooligosaccharide--protein glycosyltransferase 48 kDa subunit	incoporated
DDRGK1	DDRGK_HUMAN	DDRGK domain-containing protein 1	excluded
DDT	DOPD_HUMAN	D-dopachrome decarboxylase	incoporated
DDX1	DDX1_HUMAN	ATP-dependent RNA helicase DDX1	incoporated
DDX17	DDX17_HUMAN	Probable ATP-dependent RNA helicase DDX17	excluded
DDX18	DDX18_HUMAN	ATP-dependent RNA helicase DDX18	excluded
DDX19A	DD19A_HUMAN	ATP-dependent RNA helicase DDX19A	excluded
DDX21	DDX21_HUMAN	Nucleolar RNA helicase 2	excluded
DDX23	DDX23_HUMAN	Probable ATP-dependent RNA helicase DDX23	excluded
DDX39A	DX39A_HUMAN	ATP-dependent RNA helicase DDX39A	excluded
DDX39B	DX39B_HUMAN	Spliceosome RNA helicase DDX39B	incoporated
DDX3X	DDX3X_HUMAN	ATP-dependent RNA helicase DDX3X	incoporated
DDX3Y	DDX3Y_HUMAN	ATP-dependent RNA helicase DDX3Y	excluded
DDX41	DDX41_HUMAN	Probable ATP-dependent RNA helicase DDX41	excluded
DDX42	DDX42_HUMAN	ATP-dependent RNA helicase DDX42	excluded
DDX46	DDX46_HUMAN	Probable ATP-dependent RNA helicase DDX46	excluded
DDX5	DDX5_HUMAN	Probable ATP-dependent RNA helicase DDX5	incoporated
DDX58	DDX58_HUMAN	Antiviral innate immune response receptor RIG-I	excluded
DDX6	DDX6_HUMAN	Probable ATP-dependent RNA helicase DDX6	incoporated
DDX60	DDX60_HUMAN	Probable ATP-dependent RNA helicase DDX60	excluded
DECR1	DECR_HUMAN	2,4-dienoyl-CoA reductase [(3E)-enoyl-CoA-producing], mitochondrial	incoporated
DECR2	DECR2_HUMAN	Peroxisomal 2,4-dienoyl-CoA reductase [(3E)-enoyl-CoA-producing]	excluded
DEF6	DEFI6_HUMAN	Differentially expressed in FDCP 6 homolog	incoporated
DEFA1;DEFA3	DEF1_HUMAN;DEF3_HUMAN	Neutrophil defensin 1	incoporated
DEFA5	DEF5_HUMAN	Defensin-5	incoporated
DEFB4A	DFB4A_HUMAN	Beta-defensin 4A	excluded
DEK	DEK_HUMAN	Protein DEK	excluded
DENND10;DENND10P1	DE10B_HUMAN;DEN10_HUMAN	Putative DENN domain-containing protein 10 B	excluded
DENND2C	DEN2C_HUMAN	DENN domain-containing protein 2C	excluded
DENND2D	DEN2D_HUMAN	DENN domain-containing protein 2D	excluded
DENND3	DEND3_HUMAN	DENN domain-containing protein 3	incoporated
DENND4A	MYCPP_HUMAN	C-myc promoter-binding protein	excluded
DENND4B	DEN4B_HUMAN	DENN domain-containing protein 4B	excluded
DENND4C	DEN4C_HUMAN	DENN domain-containing protein 4C	excluded
DENR	DENR_HUMAN	Density-regulated protein	excluded
DEPTOR	DPTOR_HUMAN	DEP domain-containing mTOR-interacting protein	excluded
DERA	DEOC_HUMAN	Deoxyribose-phosphate aldolase	incoporated
DERL1	DERL1_HUMAN	Derlin-1	excluded
DERPC	DERPC_HUMAN	Decreased expression in renal and prostate cancer protein	excluded
DGAT2	DGAT2_HUMAN	Diacylglycerol O-acyltransferase 2	excluded
DGKA	DGKA_HUMAN	Diacylglycerol kinase alpha	incoporated
DGKG	DGKG_HUMAN	Diacylglycerol kinase gamma	incoporated
DGKH	DGKH_HUMAN	Diacylglycerol kinase eta	excluded
DGKI	DGKI_HUMAN	Diacylglycerol kinase iota	excluded
DGKQ	DGKQ_HUMAN	Diacylglycerol kinase theta	excluded
DGLUCY	GLUCM_HUMAN	D-glutamate cyclase, mitochondrial	excluded
DHCR24	DHC24_HUMAN	Delta(24)-sterol reductase	excluded
DHCR7	DHCR7_HUMAN	7-dehydrocholesterol reductase	incoporated
DHODH	PYRD_HUMAN	Dihydroorotate dehydrogenase (quinone), mitochondrial	excluded
DHRS1	DHRS1_HUMAN	Dehydrogenase/reductase SDR family member 1	excluded
DHRS11	DHR11_HUMAN	Dehydrogenase/reductase SDR family member 11	excluded
DHRS7	DHRS7_HUMAN	Dehydrogenase/reductase SDR family member 7	incoporated
DHRS7B	DRS7B_HUMAN	Dehydrogenase/reductase SDR family member 7B	excluded
DHRS9	DHRS9_HUMAN	Dehydrogenase/reductase SDR family member 9	excluded
DHX15	DHX15_HUMAN	Pre-mRNA-splicing factor ATP-dependent RNA helicase DHX15	excluded
DHX16	DHX16_HUMAN	Pre-mRNA-splicing factor ATP-dependent RNA helicase DHX16	excluded
DHX29	DHX29_HUMAN	ATP-dependent RNA helicase DHX29	excluded
DHX30	DHX30_HUMAN	ATP-dependent RNA helicase DHX30	excluded
DHX32	DHX32_HUMAN	Putative pre-mRNA-splicing factor ATP-dependent RNA helicase DHX32	excluded
DHX36	DHX36_HUMAN	ATP-dependent DNA/RNA helicase DHX36	excluded
DHX38	PRP16_HUMAN	Pre-mRNA-splicing factor ATP-dependent RNA helicase PRP16	excluded
DHX57	DHX57_HUMAN	Putative ATP-dependent RNA helicase DHX57	excluded
DHX8	DHX8_HUMAN	ATP-dependent RNA helicase DHX8	excluded
DHX9	DHX9_HUMAN	ATP-dependent RNA helicase A	excluded
DIABLO	DBLOH_HUMAN	Diablo homolog, mitochondrial	excluded
DIAPH1	DIAP1_HUMAN	Protein diaphanous homolog 1	incoporated
DIAPH2	DIAP2_HUMAN	Protein diaphanous homolog 2	excluded
DICER1	DICER_HUMAN	Endoribonuclease Dicer	excluded
DIP2A	DIP2A_HUMAN	Disco-interacting protein 2 homolog A	excluded
DIP2B	DIP2B_HUMAN	Disco-interacting protein 2 homolog B	excluded
DIPK2A	DIK2A_HUMAN	Divergent protein kinase domain 2A	excluded
DIS3	RRP44_HUMAN	Exosome complex exonuclease RRP44	excluded
DIS3L2	DI3L2_HUMAN	DIS3-like exonuclease 2	excluded
DKC1	DKC1_HUMAN	H/ACA ribonucleoprotein complex subunit DKC1	excluded
DKK1	DKK1_HUMAN	Dickkopf-related protein 1	incoporated
DKK2	DKK2_HUMAN	Dickkopf-related protein 2	excluded
DKK3	DKK3_HUMAN	Dickkopf-related protein 3	incoporated
DLAT	ODP2_HUMAN	Dihydrolipoyllysine-residue acetyltransferase component of pyruvate dehydrogenase complex, mitochondrial	excluded
DLD	DLDH_HUMAN	Dihydrolipoyl dehydrogenase, mitochondrial	excluded
DLG1	DLG1_HUMAN	Disks large homolog 1	incoporated
DLG3	DLG3_HUMAN	Disks large homolog 3	excluded
DLG4	DLG4_HUMAN	Disks large homolog 4	excluded
DLGAP4	DLGP4_HUMAN	Disks large-associated protein 4	excluded
DLST	ODO2_HUMAN	Dihydrolipoyllysine-residue succinyltransferase component of 2-oxoglutarate dehydrogenase complex, mitochondrial	incoporated
DMAC2L	ATP5S_HUMAN	ATP synthase subunit s, mitochondrial	excluded
DMBT1	DMBT1_HUMAN	Deleted in malignant brain tumors 1 protein	excluded
DMKN	DMKN_HUMAN	Dermokine	excluded
DMTN	DEMA_HUMAN	Dematin	incoporated
DMWD	DMWD_HUMAN	Dystrophia myotonica WD repeat-containing protein	excluded
DMXL1	DMXL1_HUMAN	DmX-like protein 1	excluded
DNAAF10	DAA10_HUMAN	Dynein axonemal assembly factor 10	excluded
DNAJA1	DNJA1_HUMAN	DnaJ homolog subfamily A member 1	incoporated
DNAJA2	DNJA2_HUMAN	DnaJ homolog subfamily A member 2	incoporated
DNAJA3	DNJA3_HUMAN	DnaJ homolog subfamily A member 3, mitochondrial	excluded
DNAJB1	DNJB1_HUMAN	DnaJ homolog subfamily B member 1	incoporated
DNAJB11	DJB11_HUMAN	DnaJ homolog subfamily B member 11	excluded
DNAJB12	DJB12_HUMAN	DnaJ homolog subfamily B member 12	excluded
DNAJB2	DNJB2_HUMAN	DnaJ homolog subfamily B member 2	incoporated
DNAJB4	DNJB4_HUMAN	DnaJ homolog subfamily B member 4	excluded
DNAJB6	DNJB6_HUMAN	DnaJ homolog subfamily B member 6	incoporated
DNAJB9	DNJB9_HUMAN	DnaJ homolog subfamily B member 9	excluded
DNAJC10	DJC10_HUMAN	DnaJ homolog subfamily C member 10	excluded
DNAJC11	DJC11_HUMAN	DnaJ homolog subfamily C member 11	excluded
DNAJC13	DJC13_HUMAN	DnaJ homolog subfamily C member 13	incoporated
DNAJC2	DNJC2_HUMAN	DnaJ homolog subfamily C member 2	excluded
DNAJC3	DNJC3_HUMAN	DnaJ homolog subfamily C member 3	excluded
DNAJC5	DNJC5_HUMAN	DnaJ homolog subfamily C member 5	excluded
DNAJC6	AUXI_HUMAN	Putative tyrosine-protein phosphatase auxilin	excluded
DNAJC7	DNJC7_HUMAN	DnaJ homolog subfamily C member 7	incoporated
DNAJC9	DNJC9_HUMAN	DnaJ homolog subfamily C member 9	excluded
DNASE1	DNAS1_HUMAN	Deoxyribonuclease-1	excluded
DNASE1L1	DNSL1_HUMAN	Deoxyribonuclease-1-like 1	excluded
DNASE1L2	DNSL2_HUMAN	Deoxyribonuclease-1-like 2	excluded
DNASE2	DNS2A_HUMAN	Deoxyribonuclease-2-alpha	excluded
DNM1	DYN1_HUMAN	Dynamin-1	incoporated
DNM1L	DNM1L_HUMAN	Dynamin-1-like protein	incoporated
DNM2	DYN2_HUMAN	Dynamin-2	excluded
DNM3	DYN3_HUMAN	Dynamin-3	incoporated
DNPEP	DNPEP_HUMAN	Aspartyl aminopeptidase	incoporated
DOCK1	DOCK1_HUMAN	Dedicator of cytokinesis protein 1	incoporated
DOCK10	DOC10_HUMAN	Dedicator of cytokinesis protein 10	incoporated
DOCK11	DOC11_HUMAN	Dedicator of cytokinesis protein 11	incoporated
DOCK2	DOCK2_HUMAN	Dedicator of cytokinesis protein 2	incoporated
DOCK5	DOCK5_HUMAN	Dedicator of cytokinesis protein 5	incoporated
DOCK6	DOCK6_HUMAN	Dedicator of cytokinesis protein 6	excluded
DOCK7	DOCK7_HUMAN	Dedicator of cytokinesis protein 7	excluded
DOCK8	DOCK8_HUMAN	Dedicator of cytokinesis protein 8	excluded
DOCK9	DOCK9_HUMAN	Dedicator of cytokinesis protein 9	incoporated
DOHH	DOHH_HUMAN	Deoxyhypusine hydroxylase	excluded
DOK1	DOK1_HUMAN	Docking protein 1	incoporated
DOK2	DOK2_HUMAN	Docking protein 2	incoporated
DOK3	DOK3_HUMAN	Docking protein 3	incoporated
DOP1B	DOP2_HUMAN	Protein dopey-2	excluded
DPEP1	DPEP1_HUMAN	Dipeptidase 1	excluded
DPH2	DPH2_HUMAN	2-(3-amino-3-carboxypropyl)histidine synthase subunit 2	excluded
DPM1	DPM1_HUMAN	Dolichol-phosphate mannosyltransferase subunit 1	incoporated
DPM3	DPM3_HUMAN	Dolichol-phosphate mannosyltransferase subunit 3	excluded
DPP3	DPP3_HUMAN	Dipeptidyl peptidase 3	excluded
DPP4	DPP4_HUMAN	Dipeptidyl peptidase 4	incoporated
DPP7	DPP2_HUMAN	Dipeptidyl peptidase 2	excluded
DPP8	DPP8_HUMAN	Dipeptidyl peptidase 8	excluded
DPP9	DPP9_HUMAN	Dipeptidyl peptidase 9	incoporated
DPYD	DPYD_HUMAN	Dihydropyrimidine dehydrogenase [NADP(+)]	excluded
DPYS	DPYS_HUMAN	Dihydropyrimidinase	excluded
DPYSL2	DPYL2_HUMAN	Dihydropyrimidinase-related protein 2	excluded
DPYSL3	DPYL3_HUMAN	Dihydropyrimidinase-related protein 3	incoporated
DPYSL4	DPYL4_HUMAN	Dihydropyrimidinase-related protein 4	excluded
DRG1	DRG1_HUMAN	Developmentally-regulated GTP-binding protein 1	excluded
DRG2	DRG2_HUMAN	Developmentally-regulated GTP-binding protein 2	incoporated
DSC1	DSC1_HUMAN	Desmocollin-1	incoporated
DSC2	DSC2_HUMAN	Desmocollin-2	excluded
DSC3	DSC3_HUMAN	Desmocollin-3	excluded
DSG1	DSG1_HUMAN	Desmoglein-1	excluded
DSG2	DSG2_HUMAN	Desmoglein-2	excluded
DSG3	DSG3_HUMAN	Desmoglein-3	excluded
DSP	DESP_HUMAN	Desmoplakin	incoporated
DSTN	DEST_HUMAN	Destrin	incoporated
DTD1	DTD1_HUMAN	D-aminoacyl-tRNA deacylase 1	excluded
DTX1	DTX1_HUMAN	E3 ubiquitin-protein ligase DTX1	excluded
DTX2	DTX2_HUMAN	Probable E3 ubiquitin-protein ligase DTX2	excluded
DTX3L	DTX3L_HUMAN	E3 ubiquitin-protein ligase DTX3L	excluded
DTYMK	KTHY_HUMAN	Thymidylate kinase	excluded
DUOX1	DUOX1_HUMAN	Dual oxidase 1	excluded
DUOXA1	DOXA1_HUMAN	Dual oxidase maturation factor 1	excluded
DUSP12	DUS12_HUMAN	Dual specificity protein phosphatase 12	excluded
DUSP22	DUS22_HUMAN	Dual specificity protein phosphatase 22	incoporated
DUSP23	DUS23_HUMAN	Dual specificity protein phosphatase 23	excluded
DUSP3	DUS3_HUMAN	Dual specificity protein phosphatase 3	incoporated
DYNC1H1	DYHC1_HUMAN	Cytoplasmic dynein 1 heavy chain 1	incoporated
DYNC1I2	DC1I2_HUMAN	Cytoplasmic dynein 1 intermediate chain 2	excluded
DYNC1LI1	DC1L1_HUMAN	Cytoplasmic dynein 1 light intermediate chain 1	excluded
DYNC1LI2	DC1L2_HUMAN	Cytoplasmic dynein 1 light intermediate chain 2	excluded
DYNLL1	DYL1_HUMAN	Dynein light chain 1, cytoplasmic	excluded
DYNLRB1	DLRB1_HUMAN	Dynein light chain roadblock-type 1	excluded
DYNLT1	DYLT1_HUMAN	Dynein light chain Tctex-type 1	excluded
DYNLT3	DYLT3_HUMAN	Dynein light chain Tctex-type 3	excluded
DYRK1A	DYR1A_HUMAN	Dual specificity tyrosine-phosphorylation-regulated kinase 1A	excluded
DYSF	DYSF_HUMAN	Dysferlin	excluded
EBI3	IL27B_HUMAN	Interleukin-27 subunit beta	excluded
EBP	EBP_HUMAN	3-beta-hydroxysteroid-Delta(8),Delta(7)-isomerase	excluded
ECE1	ECE1_HUMAN	Endothelin-converting enzyme 1	excluded
ECH1	ECH1_HUMAN	Delta(3,5)-Delta(2,4)-dienoyl-CoA isomerase, mitochondrial	incoporated
ECHDC1	ECHD1_HUMAN	Ethylmalonyl-CoA decarboxylase	incoporated
ECHDC3	ECHD3_HUMAN	Enoyl-CoA hydratase domain-containing protein 3, mitochondrial	excluded
ECHS1	ECHM_HUMAN	Enoyl-CoA hydratase, mitochondrial	incoporated
ECI1	ECI1_HUMAN	Enoyl-CoA delta isomerase 1, mitochondrial	excluded
ECI2	ECI2_HUMAN	Enoyl-CoA delta isomerase 2	excluded
ECM1	ECM1_HUMAN	Extracellular matrix protein 1	incoporated
ECM2	ECM2_HUMAN	Extracellular matrix protein 2	excluded
ECPAS	ECM29_HUMAN	Proteasome adapter and scaffold protein ECM29	incoporated
ECSCR	ECSCR_HUMAN	Endothelial cell-specific chemotaxis regulator	incoporated
EDC3	EDC3_HUMAN	Enhancer of mRNA-decapping protein 3	excluded
EDC4	EDC4_HUMAN	Enhancer of mRNA-decapping protein 4	excluded
EDF1	EDF1_HUMAN	Endothelial differentiation-related factor 1	excluded
EDIL3	EDIL3_HUMAN	EGF-like repeat and discoidin I-like domain-containing protein 3	incoporated
EDNRB	EDNRB_HUMAN	Endothelin receptor type B	excluded
EEA1	EEA1_HUMAN	Early endosome antigen 1	excluded
EEF1A1;EEF1A1P5	EF1A1_HUMAN;EF1A3_HUMAN	Elongation factor 1-alpha 1	incoporated
EEF1AKNMT	EFNMT_HUMAN	eEF1A lysine and N-terminal methyltransferase	excluded
EEF1B2	EF1B_HUMAN	Elongation factor 1-beta	incoporated
EEF1D	EF1D_HUMAN	Elongation factor 1-delta	incoporated
EEF1E1	MCA3_HUMAN	Eukaryotic translation elongation factor 1 epsilon-1	incoporated
EEF1G	EF1G_HUMAN	Elongation factor 1-gamma	incoporated
EEF2	EF2_HUMAN	Elongation factor 2	incoporated
EEFSEC	SELB_HUMAN	Selenocysteine-specific elongation factor	excluded
EEPD1	EEPD1_HUMAN	Endonuclease/exonuclease/phosphatase family domain-containing protein 1	excluded
EFEMP1	FBLN3_HUMAN	EGF-containing fibulin-like extracellular matrix protein 1	excluded
EFEMP2	FBLN4_HUMAN	EGF-containing fibulin-like extracellular matrix protein 2	excluded
EFHD2	EFHD2_HUMAN	EF-hand domain-containing protein D2	incoporated
EFL1	EFL1_HUMAN	Elongation factor-like GTPase 1	excluded
EFNB1	EFNB1_HUMAN	Ephrin-B1	incoporated
EFNB2	EFNB2_HUMAN	Ephrin-B2	excluded
EFR3A	EFR3A_HUMAN	Protein EFR3 homolog A	incoporated
EFTUD2	U5S1_HUMAN	116 kDa U5 small nuclear ribonucleoprotein component	excluded
EGF	EGF_HUMAN	Pro-epidermal growth factor	incoporated
EGFL6	EGFL6_HUMAN	Epidermal growth factor-like protein 6	excluded
EGFL7	EGFL7_HUMAN	Epidermal growth factor-like protein 7	incoporated
EGFR	EGFR_HUMAN	Epidermal growth factor receptor	excluded
EGLN1	EGLN1_HUMAN	Egl nine homolog 1	excluded
EHBP1	EHBP1_HUMAN	EH domain-binding protein 1	excluded
EHBP1L1	EH1L1_HUMAN	EH domain-binding protein 1-like protein 1	incoporated
EHD1	EHD1_HUMAN	EH domain-containing protein 1	incoporated
EHD2	EHD2_HUMAN	EH domain-containing protein 2	incoporated
EHD3	EHD3_HUMAN	EH domain-containing protein 3	incoporated
EHD4	EHD4_HUMAN	EH domain-containing protein 4	incoporated
EIF1;EIF1B	EIF1B_HUMAN;EIF1_HUMAN	Eukaryotic translation initiation factor 1b	excluded
EIF1AY	IF1AY_HUMAN	Eukaryotic translation initiation factor 1A, Y-chromosomal	incoporated
EIF2A	EIF2A_HUMAN	Eukaryotic translation initiation factor 2A	incoporated
EIF2AK2	E2AK2_HUMAN	Interferon-induced, double-stranded RNA-activated protein kinase	excluded
EIF2B1	EI2BA_HUMAN	Translation initiation factor eIF-2B subunit alpha	incoporated
EIF2B2	EI2BB_HUMAN	Translation initiation factor eIF-2B subunit beta	excluded
EIF2B3	EI2BG_HUMAN	Translation initiation factor eIF-2B subunit gamma	excluded
EIF2B4	EI2BD_HUMAN	Translation initiation factor eIF-2B subunit delta	incoporated
EIF2B5	EI2BE_HUMAN	Translation initiation factor eIF-2B subunit epsilon	excluded
EIF2D	EIF2D_HUMAN	Eukaryotic translation initiation factor 2D	excluded
EIF2S1	IF2A_HUMAN	Eukaryotic translation initiation factor 2 subunit 1	excluded
EIF2S2	IF2B_HUMAN	Eukaryotic translation initiation factor 2 subunit 2	incoporated
EIF2S3	IF2G_HUMAN	Eukaryotic translation initiation factor 2 subunit 3	incoporated
EIF3A	EIF3A_HUMAN	Eukaryotic translation initiation factor 3 subunit A	incoporated
EIF3B	EIF3B_HUMAN	Eukaryotic translation initiation factor 3 subunit B	incoporated
EIF3C;EIF3CL	EIF3C_HUMAN;EIFCL_HUMAN	Eukaryotic translation initiation factor 3 subunit C-like protein	incoporated
EIF3D	EIF3D_HUMAN	Eukaryotic translation initiation factor 3 subunit D	incoporated
EIF3E	EIF3E_HUMAN	Eukaryotic translation initiation factor 3 subunit E	excluded
EIF3F	EIF3F_HUMAN	Eukaryotic translation initiation factor 3 subunit F	incoporated
EIF3G	EIF3G_HUMAN	Eukaryotic translation initiation factor 3 subunit G	excluded
EIF3H	EIF3H_HUMAN	Eukaryotic translation initiation factor 3 subunit H	incoporated
EIF3I	EIF3I_HUMAN	Eukaryotic translation initiation factor 3 subunit I	excluded
EIF3J	EIF3J_HUMAN	Eukaryotic translation initiation factor 3 subunit J	incoporated
EIF3K	EIF3K_HUMAN	Eukaryotic translation initiation factor 3 subunit K	incoporated
EIF3L	EIF3L_HUMAN	Eukaryotic translation initiation factor 3 subunit L	incoporated
EIF3M	EIF3M_HUMAN	Eukaryotic translation initiation factor 3 subunit M	incoporated
EIF4A1	IF4A1_HUMAN	Eukaryotic initiation factor 4A-I	excluded
EIF4A2	IF4A2_HUMAN	Eukaryotic initiation factor 4A-II	excluded
EIF4A3	IF4A3_HUMAN	Eukaryotic initiation factor 4A-III	excluded
EIF4B	IF4B_HUMAN	Eukaryotic translation initiation factor 4B	excluded
EIF4E	IF4E_HUMAN	Eukaryotic translation initiation factor 4E	excluded
EIF4E2	IF4E2_HUMAN	Eukaryotic translation initiation factor 4E type 2	excluded
EIF4G1	IF4G1_HUMAN	Eukaryotic translation initiation factor 4 gamma 1	excluded
EIF4G2	IF4G2_HUMAN	Eukaryotic translation initiation factor 4 gamma 2	incoporated
EIF4G3	IF4G3_HUMAN	Eukaryotic translation initiation factor 4 gamma 3	excluded
EIF4H	IF4H_HUMAN	Eukaryotic translation initiation factor 4H	excluded
EIF5	IF5_HUMAN	Eukaryotic translation initiation factor 5	incoporated
EIF5A	IF5A1_HUMAN	Eukaryotic translation initiation factor 5A-1	incoporated
EIF5B	IF2P_HUMAN	Eukaryotic translation initiation factor 5B	excluded
EIF6	IF6_HUMAN	Eukaryotic translation initiation factor 6	incoporated
EIPR1	EIPR1_HUMAN	EARP and GARP complex-interacting protein 1	excluded
ELANE	ELNE_HUMAN	Neutrophil elastase	excluded
ELAVL1	ELAV1_HUMAN	ELAV-like protein 1	incoporated
ELL	ELL_HUMAN	RNA polymerase II elongation factor ELL	excluded
ELMO1	ELMO1_HUMAN	Engulfment and cell motility protein 1	excluded
ELMO2	ELMO2_HUMAN	Engulfment and cell motility protein 2	excluded
ELMO3	ELMO3_HUMAN	Engulfment and cell motility protein 3	excluded
ELMOD2	ELMD2_HUMAN	ELMO domain-containing protein 2	excluded
ELN	ELN_HUMAN	Elastin	excluded
ELOB	ELOB_HUMAN	Elongin-B	incoporated
ELOC	ELOC_HUMAN	Elongin-C	excluded
ELOVL1	ELOV1_HUMAN	Elongation of very long chain fatty acids protein 1	excluded
ELOVL4	ELOV4_HUMAN	Elongation of very long chain fatty acids protein 4	excluded
ELP1	ELP1_HUMAN	Elongator complex protein 1	excluded
ELP2	ELP2_HUMAN	Elongator complex protein 2	excluded
ELP3	ELP3_HUMAN	Elongator complex protein 3	excluded
ELP4	ELP4_HUMAN	Elongator complex protein 4	excluded
ELP5	ELP5_HUMAN	Elongator complex protein 5	excluded
ELP6	ELP6_HUMAN	Elongator complex protein 6	excluded
EMB	EMB_HUMAN	Embigin	excluded
EMC1	EMC1_HUMAN	ER membrane protein complex subunit 1	incoporated
EMC2	EMC2_HUMAN	ER membrane protein complex subunit 2	excluded
EMC3	EMC3_HUMAN	ER membrane protein complex subunit 3	excluded
EMC4	EMC4_HUMAN	ER membrane protein complex subunit 4	excluded
EMD	EMD_HUMAN	Emerin	excluded
EMILIN1	EMIL1_HUMAN	EMILIN-1	incoporated
EMILIN2	EMIL2_HUMAN	EMILIN-2	incoporated
EML1	EMAL1_HUMAN	Echinoderm microtubule-associated protein-like 1	excluded
EML2	EMAL2_HUMAN	Echinoderm microtubule-associated protein-like 2	incoporated
EML3	EMAL3_HUMAN	Echinoderm microtubule-associated protein-like 3	excluded
EML4	EMAL4_HUMAN	Echinoderm microtubule-associated protein-like 4	excluded
ENDOD1	ENDD1_HUMAN	Endonuclease domain-containing 1 protein	incoporated
ENDOU	ENDOU_HUMAN	Poly(U)-specific endoribonuclease	excluded
ENG	EGLN_HUMAN	Endoglin	incoporated
ENO1	ENOA_HUMAN	Alpha-enolase	excluded
ENO2	ENOG_HUMAN	Gamma-enolase	incoporated
ENO3	ENOB_HUMAN	Beta-enolase	excluded
ENOPH1	ENOPH_HUMAN	Enolase-phosphatase E1	incoporated
ENOSF1	ENOF1_HUMAN	Mitochondrial enolase superfamily member 1	excluded
ENPEP	AMPE_HUMAN	Glutamyl aminopeptidase	incoporated
ENPP2	ENPP2_HUMAN	Ectonucleotide pyrophosphatase/phosphodiesterase family member 2	excluded
ENPP3	ENPP3_HUMAN	Ectonucleotide pyrophosphatase/phosphodiesterase family member 3	excluded
ENPP4	ENPP4_HUMAN	Bis(5'-adenosyl)-triphosphatase ENPP4	incoporated
ENSA	ENSA_HUMAN	Alpha-endosulfine	excluded
ENTPD1	ENTP1_HUMAN	Ectonucleoside triphosphate diphosphohydrolase 1	incoporated
ENTPD3	ENTP3_HUMAN	Ectonucleoside triphosphate diphosphohydrolase 3	excluded
ENTPD5	ENTP5_HUMAN	Ectonucleoside triphosphate diphosphohydrolase 5	excluded
ENTPD8	ENTP8_HUMAN	Ectonucleoside triphosphate diphosphohydrolase 8	incoporated
EPB41	EPB41_HUMAN	Protein 4.1	excluded
EPB41L1	E41L1_HUMAN	Band 4.1-like protein 1	excluded
EPB41L2	E41L2_HUMAN	Band 4.1-like protein 2	incoporated
EPB41L3	E41L3_HUMAN	Band 4.1-like protein 3	incoporated
EPB41L4B	E41LB_HUMAN	Band 4.1-like protein 4B	excluded
EPB42	EPB42_HUMAN	Protein 4.2	incoporated
EPCAM	EPCAM_HUMAN	Epithelial cell adhesion molecule	excluded
EPDR1	EPDR1_HUMAN	Mammalian ependymin-related protein 1	incoporated
EPG5	EPG5_HUMAN	Ectopic P granules protein 5 homolog	excluded
EPHA2	EPHA2_HUMAN	Ephrin type-A receptor 2	incoporated
EPHA4	EPHA4_HUMAN	Ephrin type-A receptor 4	incoporated
EPHA7;EPHB2	EPHA7_HUMAN;EPHB2_HUMAN	Ephrin type-B receptor 2	excluded
EPHB4	EPHB4_HUMAN	Ephrin type-B receptor 4	incoporated
EPHX1	HYEP_HUMAN	Epoxide hydrolase 1	excluded
EPHX2	HYES_HUMAN	Bifunctional epoxide hydrolase 2	excluded
EPM2AIP1	EPMIP_HUMAN	EPM2A-interacting protein 1	excluded
EPN1	EPN1_HUMAN	Epsin-1	incoporated
EPN2	EPN2_HUMAN	Epsin-2	excluded
EPN3	EPN3_HUMAN	Epsin-3	excluded
EPPK1	EPIPL_HUMAN	Epiplakin	incoporated
EPRS1	SYEP_HUMAN	Bifunctional glutamate/proline--tRNA ligase	excluded
EPS15	EPS15_HUMAN	Epidermal growth factor receptor substrate 15	excluded
EPS15L1	EP15R_HUMAN	Epidermal growth factor receptor substrate 15-like 1	excluded
EPS8	EPS8_HUMAN	Epidermal growth factor receptor kinase substrate 8	excluded
EPS8L1	ES8L1_HUMAN	Epidermal growth factor receptor kinase substrate 8-like protein 1	excluded
EPS8L2	ES8L2_HUMAN	Epidermal growth factor receptor kinase substrate 8-like protein 2	excluded
EPX	PERE_HUMAN	Eosinophil peroxidase	incoporated
ERAP1	ERAP1_HUMAN	Endoplasmic reticulum aminopeptidase 1	incoporated
ERAP2	ERAP2_HUMAN	Endoplasmic reticulum aminopeptidase 2	excluded
ERBIN	ERBIN_HUMAN	Erbin	excluded
ERC1	RB6I2_HUMAN	ELKS/Rab6-interacting/CAST family member 1	excluded
ERG28	ERG28_HUMAN	Ergosterol biosynthetic protein 28 homolog	excluded
ERGIC1	ERGI1_HUMAN	Endoplasmic reticulum-Golgi intermediate compartment protein 1	excluded
ERGIC3	ERGI3_HUMAN	Endoplasmic reticulum-Golgi intermediate compartment protein 3	excluded
ERH	ERH_HUMAN	Enhancer of rudimentary homolog	excluded
ERLEC1	ERLEC_HUMAN	Endoplasmic reticulum lectin 1	excluded
ERLIN1	ERLN1_HUMAN	Erlin-1	excluded
ERLIN2	ERLN2_HUMAN	Erlin-2	incoporated
ERMAP	ERMAP_HUMAN	Erythroid membrane-associated protein	excluded
ERMP1	ERMP1_HUMAN	Endoplasmic reticulum metallopeptidase 1	excluded
ERO1A	ERO1A_HUMAN	ERO1-like protein alpha	excluded
ERO1B	ERO1B_HUMAN	ERO1-like protein beta	excluded
ERP29	ERP29_HUMAN	Endoplasmic reticulum resident protein 29	incoporated
ERP44	ERP44_HUMAN	Endoplasmic reticulum resident protein 44	incoporated
ESAM	ESAM_HUMAN	Endothelial cell-selective adhesion molecule	incoporated
ESD	ESTD_HUMAN	S-formylglutathione hydrolase	incoporated
ESM1	ESM1_HUMAN	Endothelial cell-specific molecule 1	excluded
ESRP1	ESRP1_HUMAN	Epithelial splicing regulatory protein 1	excluded
ESYT1	ESYT1_HUMAN	Extended synaptotagmin-1	incoporated
ESYT2	ESYT2_HUMAN	Extended synaptotagmin-2	incoporated
ESYT3	ESYT3_HUMAN	Extended synaptotagmin-3	excluded
ETF1	ERF1_HUMAN	Eukaryotic peptide chain release factor subunit 1	incoporated
ETFA	ETFA_HUMAN	Electron transfer flavoprotein subunit alpha, mitochondrial	incoporated
ETFB	ETFB_HUMAN	Electron transfer flavoprotein subunit beta	incoporated
ETFDH	ETFD_HUMAN	Electron transfer flavoprotein-ubiquinone oxidoreductase, mitochondrial	excluded
ETHE1	ETHE1_HUMAN	Persulfide dioxygenase ETHE1, mitochondrial	excluded
EVA1A	EVA1A_HUMAN	Protein eva-1 homolog A	incoporated
EVA1B	EVA1B_HUMAN	Protein eva-1 homolog B	incoporated
EVA1C	EVA1C_HUMAN	Protein eva-1 homolog C	excluded
EVI2B	EVI2B_HUMAN	Protein EVI2B	incoporated
EVL	EVL_HUMAN	Ena/VASP-like protein	excluded
EVPL	EVPL_HUMAN	Envoplakin	excluded
EWSR1	EWS_HUMAN	RNA-binding protein EWS	excluded
EXOC1	EXOC1_HUMAN	Exocyst complex component 1	incoporated
EXOC2	EXOC2_HUMAN	Exocyst complex component 2	excluded
EXOC3	EXOC3_HUMAN	Exocyst complex component 3	incoporated
EXOC3L2	EX3L2_HUMAN	Exocyst complex component 3-like protein 2	excluded
EXOC3L4	EX3L4_HUMAN	Exocyst complex component 3-like protein 4	incoporated
EXOC4	EXOC4_HUMAN	Exocyst complex component 4	excluded
EXOC5	EXOC5_HUMAN	Exocyst complex component 5	incoporated
EXOC6	EXOC6_HUMAN	Exocyst complex component 6	excluded
EXOC6B	EXC6B_HUMAN	Exocyst complex component 6B	excluded
EXOC7	EXOC7_HUMAN	Exocyst complex component 7	incoporated
EXOC8	EXOC8_HUMAN	Exocyst complex component 8	incoporated
EXOSC10	EXOSX_HUMAN	Exosome component 10	excluded
EXOSC2	EXOS2_HUMAN	Exosome complex component RRP4	excluded
EXOSC5	EXOS5_HUMAN	Exosome complex component RRP46	excluded
EXOSC6	EXOS6_HUMAN	Exosome complex component MTR3	excluded
EXOSC7	EXOS7_HUMAN	Exosome complex component RRP42	excluded
EXOSC8	EXOS8_HUMAN	Exosome complex component RRP43	excluded
EXPH5	EXPH5_HUMAN	Exophilin-5	excluded
EXTL2	EXTL2_HUMAN	Exostosin-like 2	excluded
EZR	EZRI_HUMAN	Ezrin	incoporated
F10	FA10_HUMAN	Coagulation factor X	excluded
F11	FA11_HUMAN	Coagulation factor XI	excluded
F11R	JAM1_HUMAN	Junctional adhesion molecule A	incoporated
F12	FA12_HUMAN	Coagulation factor XII	excluded
F13A1	F13A_HUMAN	Coagulation factor XIII A chain	incoporated
F13B	F13B_HUMAN	Coagulation factor XIII B chain	excluded
F2	THRB_HUMAN	Prothrombin	excluded
F2R	PAR1_HUMAN	Proteinase-activated receptor 1	incoporated
F2RL3	PAR4_HUMAN	Proteinase-activated receptor 4	incoporated
F3	TF_HUMAN	Tissue factor	excluded
F5	FA5_HUMAN	Coagulation factor V	incoporated
F7	FA7_HUMAN	Coagulation factor VII	incoporated
F8	FA8_HUMAN	Coagulation factor VIII	incoporated
F8A1	HAP40_HUMAN	40-kDa huntingtin-associated protein	excluded
F9	FA9_HUMAN	Coagulation factor IX	excluded
FABP1	FABPL_HUMAN	Fatty acid-binding protein, liver	excluded
FABP4	FABP4_HUMAN	Fatty acid-binding protein, adipocyte	incoporated
FABP5	FABP5_HUMAN	Fatty acid-binding protein 5	incoporated
FAF1	FAF1_HUMAN	FAS-associated factor 1	excluded
FAF2	FAF2_HUMAN	FAS-associated factor 2	excluded
FAH	FAAA_HUMAN	Fumarylacetoacetase	incoporated
FAHD1	FAHD1_HUMAN	Acylpyruvase FAHD1, mitochondrial	incoporated
FAHD2A	FAH2A_HUMAN	Fumarylacetoacetate hydrolase domain-containing protein 2A	excluded
FAM114A2	F1142_HUMAN	Protein FAM114A2	excluded
FAM120A	F120A_HUMAN	Constitutive coactivator of PPAR-gamma-like protein 1	excluded
FAM120B	F120B_HUMAN	Constitutive coactivator of peroxisome proliferator-activated receptor gamma	excluded
FAM126A	HYCCI_HUMAN	Hyccin	excluded
FAM126B	F126B_HUMAN	Protein FAM126B	excluded
FAM135A	F135A_HUMAN	Protein FAM135A	excluded
FAM151A	F151A_HUMAN	Protein FAM151A	incoporated
FAM171A1	F1711_HUMAN	Protein FAM171A1	excluded
FAM177A1	F177A_HUMAN	Protein FAM177A1	excluded
FAM234A	F234A_HUMAN	Protein FAM234A	excluded
FAM25A;FAM25C;FAM25G	FM25A_HUMAN;FM25C_HUMAN;FM25G_HUMAN	Protein FAM25A	excluded
FAM3C	FAM3C_HUMAN	Protein FAM3C	excluded
FAM3D	FAM3D_HUMAN	Protein FAM3D	excluded
FAM78A	FA78A_HUMAN	Protein FAM78A	excluded
FAM83A	FA83A_HUMAN	Protein FAM83A	excluded
FAM83D	FA83D_HUMAN	Protein FAM83D	excluded
FAM83H	FA83H_HUMAN	Protein FAM83H	excluded
FAM91A1	F91A1_HUMAN	Protein FAM91A1	excluded
FAM98A	FA98A_HUMAN	Protein FAM98A	excluded
FAM98B	FA98B_HUMAN	Protein FAM98B	excluded
FAM98C	FA98C_HUMAN	Protein FAM98C	excluded
FAP	SEPR_HUMAN	Prolyl endopeptidase FAP	excluded
FARP1	FARP1_HUMAN	FERM, ARHGEF and pleckstrin domain-containing protein 1	excluded
FARSA	SYFA_HUMAN	Phenylalanine--tRNA ligase alpha subunit	excluded
FARSB	SYFB_HUMAN	Phenylalanine--tRNA ligase beta subunit	excluded
FAS	TNR6_HUMAN	Tumor necrosis factor receptor superfamily member 6	incoporated
FASN	FAS_HUMAN	Fatty acid synthase	incoporated
FAT4	FAT4_HUMAN	Protocadherin Fat 4	incoporated
FBL	FBRL_HUMAN	rRNA 2'-O-methyltransferase fibrillarin	excluded
FBLL1	FBLL1_HUMAN	rRNA/tRNA 2'-O-methyltransferase fibrillarin-like protein 1	excluded
FBLN1	FBLN1_HUMAN	Fibulin-1	incoporated
FBLN2	FBLN2_HUMAN	Fibulin-2	incoporated
FBLN5	FBLN5_HUMAN	Fibulin-5	excluded
FBN1	FBN1_HUMAN	Fibrillin-1	excluded
FBP1	F16P1_HUMAN	Fructose-1,6-bisphosphatase 1	excluded
FBXL18	FXL18_HUMAN	F-box/LRR-repeat protein 18	excluded
FBXL20	FXL20_HUMAN	F-box/LRR-repeat protein 20	excluded
FBXL8	FBXL8_HUMAN	F-box/LRR-repeat protein 8	excluded
FBXO3	FBX3_HUMAN	F-box only protein 3	excluded
FBXO38	FBX38_HUMAN	F-box only protein 38	excluded
FBXO42	FBX42_HUMAN	F-box only protein 42	excluded
FBXO45	FBSP1_HUMAN	F-box/SPRY domain-containing protein 1	excluded
FBXO6	FBX6_HUMAN	F-box only protein 6	excluded
FBXO7	FBX7_HUMAN	F-box only protein 7	excluded
FBXO9	FBX9_HUMAN	F-box only protein 9	excluded
FBXW11	FBW1B_HUMAN	F-box/WD repeat-containing protein 11	excluded
FCAR	FCAR_HUMAN	Immunoglobulin alpha Fc receptor	incoporated
FCER1G	FCERG_HUMAN	High affinity immunoglobulin epsilon receptor subunit gamma	incoporated
FCGBP	FCGBP_HUMAN	IgGFc-binding protein	incoporated
FCGR1A	FCGR1_HUMAN	High affinity immunoglobulin gamma Fc receptor I	excluded
FCGR2A	FCG2A_HUMAN	Low affinity immunoglobulin gamma Fc region receptor II-a	excluded
FCGR2B	FCG2B_HUMAN	Low affinity immunoglobulin gamma Fc region receptor II-b	incoporated
FCGR3A	FCG3A_HUMAN	Low affinity immunoglobulin gamma Fc region receptor III-A	incoporated
FCGR3B	FCG3B_HUMAN	Low affinity immunoglobulin gamma Fc region receptor III-B	excluded
FCGRT	FCGRN_HUMAN	IgG receptor FcRn large subunit p51	excluded
FCHO1	FCHO1_HUMAN	F-BAR domain only protein 1	excluded
FCHO2	FCHO2_HUMAN	F-BAR domain only protein 2	excluded
FCHSD1	FCSD1_HUMAN	F-BAR and double SH3 domains protein 1	excluded
FCN1	FCN1_HUMAN	Ficolin-1	excluded
FCN2	FCN2_HUMAN	Ficolin-2	incoporated
FCN3	FCN3_HUMAN	Ficolin-3	incoporated
FCRL5	FCRL5_HUMAN	Fc receptor-like protein 5	excluded
FCSK	FCSK_HUMAN	L-fucose kinase	excluded
FDFT1	FDFT_HUMAN	Squalene synthase	excluded
FDPS	FPPS_HUMAN	Farnesyl pyrophosphate synthase	incoporated
FDXR	ADRO_HUMAN	NADPH:adrenodoxin oxidoreductase, mitochondrial	excluded
FECH	HEMH_HUMAN	Ferrochelatase, mitochondrial	excluded
FER	FER_HUMAN	Tyrosine-protein kinase Fer	incoporated
FERMT1	FERM1_HUMAN	Fermitin family homolog 1	excluded
FERMT2	FERM2_HUMAN	Fermitin family homolog 2	excluded
FERMT3	URP2_HUMAN	Fermitin family homolog 3	incoporated
FES	FES_HUMAN	Tyrosine-protein kinase Fes/Fps	excluded
FETUB	FETUB_HUMAN	Fetuin-B	incoporated
FFAR2	FFAR2_HUMAN	Free fatty acid receptor 2	excluded
FGA	FIBA_HUMAN	Fibrinogen alpha chain	excluded
FGB	FIBB_HUMAN	Fibrinogen beta chain	excluded
FGD3	FGD3_HUMAN	FYVE, RhoGEF and PH domain-containing protein 3	incoporated
FGD4	FGD4_HUMAN	FYVE, RhoGEF and PH domain-containing protein 4	incoporated
FGD5	FGD5_HUMAN	FYVE, RhoGEF and PH domain-containing protein 5	excluded
FGFBP1	FGFP1_HUMAN	Fibroblast growth factor-binding protein 1	excluded
FGFR1;FGFR3;FGFR4	FGFR1_HUMAN;FGFR3_HUMAN;FGFR4_HUMAN	Fibroblast growth factor receptor 1	excluded
FGG	FIBG_HUMAN	Fibrinogen gamma chain	incoporated
FGGY	FGGY_HUMAN	FGGY carbohydrate kinase domain-containing protein	excluded
FGL1	FGL1_HUMAN	Fibrinogen-like protein 1	incoporated
FGL2	FGL2_HUMAN	Fibroleukin	excluded
FGR	FGR_HUMAN	Tyrosine-protein kinase Fgr	incoporated
FH	FUMH_HUMAN	Fumarate hydratase, mitochondrial	excluded
FHIP1A	FHI1A_HUMAN	FHF complex subunit HOOK interacting protein 1A	excluded
FHIP2A	FHI2A_HUMAN	FHF complex subunit HOOK interacting protein 2A	excluded
FHL1	FHL1_HUMAN	Four and a half LIM domains protein 1	incoporated
FHL2	FHL2_HUMAN	Four and a half LIM domains protein 2	excluded
FHL3	FHL3_HUMAN	Four and a half LIM domains protein 3	excluded
FHOD1	FHOD1_HUMAN	FH1/FH2 domain-containing protein 1	incoporated
FIBP	FIBP_HUMAN	Acidic fibroblast growth factor intracellular-binding protein	incoporated
FIG4	FIG4_HUMAN	Polyphosphoinositide phosphatase	excluded
FIP1L1	FIP1_HUMAN	Pre-mRNA 3'-end-processing factor FIP1	excluded
FIS1	FIS1_HUMAN	Mitochondrial fission 1 protein	excluded
FITM2	FITM2_HUMAN	Acyl-coenzyme A diphosphatase FITM2	excluded
FKBP15	FKB15_HUMAN	FK506-binding protein 15	excluded
FKBP1A	FKB1A_HUMAN	Peptidyl-prolyl cis-trans isomerase FKBP1A	incoporated
FKBP1B	FKB1B_HUMAN	Peptidyl-prolyl cis-trans isomerase FKBP1B	excluded
FKBP2	FKBP2_HUMAN	Peptidyl-prolyl cis-trans isomerase FKBP2	excluded
FKBP3	FKBP3_HUMAN	Peptidyl-prolyl cis-trans isomerase FKBP3	incoporated
FKBP4	FKBP4_HUMAN	Peptidyl-prolyl cis-trans isomerase FKBP4	excluded
FKBP5	FKBP5_HUMAN	Peptidyl-prolyl cis-trans isomerase FKBP5	excluded
FKBP9	FKBP9_HUMAN	Peptidyl-prolyl cis-trans isomerase FKBP9	excluded
FKBPL	FKBPL_HUMAN	FK506-binding protein-like	excluded
FLAD1	FAD1_HUMAN	FAD synthase	excluded
FLG	FILA_HUMAN	Filaggrin	incoporated
FLG2	FILA2_HUMAN	Filaggrin-2	incoporated
FLII	FLII_HUMAN	Protein flightless-1 homolog	incoporated
FLNA	FLNA_HUMAN	Filamin-A	incoporated
FLNB	FLNB_HUMAN	Filamin-B	incoporated
FLNC	FLNC_HUMAN	Filamin-C	excluded
FLOT1	FLOT1_HUMAN	Flotillin-1	incoporated
FLOT2	FLOT2_HUMAN	Flotillin-2	excluded
FLT1	VGFR1_HUMAN	Vascular endothelial growth factor receptor 1	excluded
FLT4	VGFR3_HUMAN	Vascular endothelial growth factor receptor 3	excluded
FMC1	FMC1_HUMAN	Protein FMC1 homolog	excluded
FMNL1	FMNL1_HUMAN	Formin-like protein 1	excluded
FMNL2	FMNL2_HUMAN	Formin-like protein 2	excluded
FMNL3	FMNL3_HUMAN	Formin-like protein 3	incoporated
FN1	FINC_HUMAN	Fibronectin	incoporated
FN3K	FN3K_HUMAN	Fructosamine-3-kinase	incoporated
FN3KRP	KT3K_HUMAN	Ketosamine-3-kinase	incoporated
FNBP1	FNBP1_HUMAN	Formin-binding protein 1	excluded
FNBP1L	FBP1L_HUMAN	Formin-binding protein 1-like	incoporated
FNTA	FNTA_HUMAN	Protein farnesyltransferase/geranylgeranyltransferase type-1 subunit alpha	excluded
FNTB	FNTB_HUMAN	Protein farnesyltransferase subunit beta	incoporated
FOCAD	FOCAD_HUMAN	Focadhesin	excluded
FOLH1	FOLH1_HUMAN	Glutamate carboxypeptidase 2	incoporated
FOLR1	FOLR1_HUMAN	Folate receptor alpha	excluded
FOLR2	FOLR2_HUMAN	Folate receptor beta	incoporated
FOLR3	FOLR3_HUMAN	Folate receptor gamma	excluded
FOSL2	FOSL2_HUMAN	Fos-related antigen 2	excluded
FPGT	FPGT_HUMAN	Fucose-1-phosphate guanylyltransferase	incoporated
FPR2	FPR2_HUMAN	N-formyl peptide receptor 2	excluded
FRK	FRK_HUMAN	Tyrosine-protein kinase FRK	excluded
FRMD4B	FRM4B_HUMAN	FERM domain-containing protein 4B	excluded
FRMD6	FRMD6_HUMAN	FERM domain-containing protein 6	excluded
FRMD8	FRMD8_HUMAN	FERM domain-containing protein 8	incoporated
FRY	FRY_HUMAN	Protein furry homolog	excluded
FRYL	FRYL_HUMAN	Protein furry homolog-like	incoporated
FSCN1	FSCN1_HUMAN	Fascin	incoporated
FSTL1	FSTL1_HUMAN	Follistatin-related protein 1	excluded
FTH1	FRIH_HUMAN	Ferritin heavy chain	incoporated
FTL	FRIL_HUMAN	Ferritin light chain	incoporated
FUBP1	FUBP1_HUMAN	Far upstream element-binding protein 1	excluded
FUBP3	FUBP3_HUMAN	Far upstream element-binding protein 3	excluded
FUCA1	FUCO_HUMAN	Tissue alpha-L-fucosidase	incoporated
FUCA2	FUCO2_HUMAN	Plasma alpha-L-fucosidase	excluded
FUNDC2	FUND2_HUMAN	FUN14 domain-containing protein 2	excluded
FURIN	FURIN_HUMAN	Furin	excluded
FUS	FUS_HUMAN	RNA-binding protein FUS	excluded
FUT5	FUT5_HUMAN	4-galactosyl-N-acetylglucosaminide 3-alpha-L-fucosyltransferase FUT5	excluded
FUT8	FUT8_HUMAN	Alpha-(1,6)-fucosyltransferase	excluded
FXR1	FXR1_HUMAN	Fragile X mental retardation syndrome-related protein 1	excluded
FYB1	FYB1_HUMAN	FYN-binding protein 1	excluded
FYCO1	FYCO1_HUMAN	FYVE and coiled-coil domain-containing protein 1	excluded
FYN	FYN_HUMAN	Tyrosine-protein kinase Fyn	excluded
G3BP1	G3BP1_HUMAN	Ras GTPase-activating protein-binding protein 1	excluded
G6PD	G6PD_HUMAN	Glucose-6-phosphate 1-dehydrogenase	incoporated
GAA	LYAG_HUMAN	Lysosomal alpha-glucosidase	incoporated
GABARAPL2	GBRL2_HUMAN	Gamma-aminobutyric acid receptor-associated protein-like 2	excluded
GADD45A	GA45A_HUMAN	Growth arrest and DNA damage-inducible protein GADD45 alpha	excluded
GADD45GIP1	G45IP_HUMAN	Growth arrest and DNA damage-inducible proteins-interacting protein 1	excluded
GAK	GAK_HUMAN	Cyclin-G-associated kinase	incoporated
GALC	GALC_HUMAN	Galactocerebrosidase	excluded
GALE	GALE_HUMAN	UDP-glucose 4-epimerase	excluded
GALK1	GALK1_HUMAN	Galactokinase	excluded
GALK2	GALK2_HUMAN	N-acetylgalactosamine kinase	incoporated
GALM	GALM_HUMAN	Galactose mutarotase	excluded
GALNT1	GALT1_HUMAN	Polypeptide N-acetylgalactosaminyltransferase 1	excluded
GALNT2	GALT2_HUMAN	Polypeptide N-acetylgalactosaminyltransferase 2	incoporated
GALNT3	GALT3_HUMAN	Polypeptide N-acetylgalactosaminyltransferase 3	excluded
GALT	GALT_HUMAN	Galactose-1-phosphate uridylyltransferase	excluded
GAMT	GAMT_HUMAN	Guanidinoacetate N-methyltransferase	excluded
GAN	GAN_HUMAN	Gigaxonin	excluded
GANAB	GANAB_HUMAN	Neutral alpha-glucosidase AB	excluded
GANC	GANC_HUMAN	Neutral alpha-glucosidase C	excluded
GAPDH	G3P_HUMAN	Glyceraldehyde-3-phosphate dehydrogenase	incoporated
GAPDHS	G3PT_HUMAN	Glyceraldehyde-3-phosphate dehydrogenase, testis-specific	excluded
GAPVD1	GAPD1_HUMAN	GTPase-activating protein and VPS9 domain-containing protein 1	excluded
GAR1	GAR1_HUMAN	H/ACA ribonucleoprotein complex subunit 1	excluded
GARS1	GARS_HUMAN	Glycine--tRNA ligase	incoporated
GART	PUR2_HUMAN	Trifunctional purine biosynthetic protein adenosine-3	incoporated
GAS2L1	GA2L1_HUMAN	GAS2-like protein 1	excluded
GAS6	GAS6_HUMAN	Growth arrest-specific protein 6	excluded
GAS7	GAS7_HUMAN	Growth arrest-specific protein 7	excluded
GATD1	GALD1_HUMAN	Glutamine amidotransferase-like class 1 domain-containing protein 1	excluded
GATD3A;GATD3B	GAL3A_HUMAN;GAL3B_HUMAN	Glutamine amidotransferase-like class 1 domain-containing protein 3B, mitochondrial	excluded
GATM	GATM_HUMAN	Glycine amidinotransferase, mitochondrial	excluded
GBA	GLCM_HUMAN	Lysosomal acid glucosylceramidase	incoporated
GBA2	GBA2_HUMAN	Non-lysosomal glucosylceramidase	excluded
GBE1	GLGB_HUMAN	1,4-alpha-glucan-branching enzyme	incoporated
GBF1	GBF1_HUMAN	Golgi-specific brefeldin A-resistance guanine nucleotide exchange factor 1	excluded
GBP1	GBP1_HUMAN	Guanylate-binding protein 1	excluded
GBP2	GBP2_HUMAN	Guanylate-binding protein 2	excluded
GBP6	GBP6_HUMAN	Guanylate-binding protein 6	excluded
GC	VTDB_HUMAN	Vitamin D-binding protein	incoporated
GCA	GRAN_HUMAN	Grancalcin	incoporated
GCC1	GCC1_HUMAN	GRIP and coiled-coil domain-containing protein 1	incoporated
GCDH	GCDH_HUMAN	Glutaryl-CoA dehydrogenase, mitochondrial	excluded
GCG	GLUC_HUMAN	Pro-glucagon	excluded
GCLC	GSH1_HUMAN	Glutamate--cysteine ligase catalytic subunit	excluded
GCLM	GSH0_HUMAN	Glutamate--cysteine ligase regulatory subunit	excluded
GCN1	GCN1_HUMAN	eIF-2-alpha kinase activator GCN1	incoporated
GCSAML	GSAML_HUMAN	Germinal center-associated signaling and motility-like protein	incoporated
GDA	GUAD_HUMAN	Guanine deaminase	incoporated
GDAP2	GDAP2_HUMAN	Ganglioside-induced differentiation-associated protein 2	excluded
GDE1	GDE1_HUMAN	Glycerophosphodiester phosphodiesterase 1	excluded
GDF2	GDF2_HUMAN	Growth/differentiation factor 2	excluded
GDI1	GDIA_HUMAN	Rab GDP dissociation inhibitor alpha	incoporated
GDI2	GDIB_HUMAN	Rab GDP dissociation inhibitor beta	excluded
GDPD2	GDPD2_HUMAN	Glycerophosphoinositol inositolphosphodiesterase GDPD2	excluded
GDPD3	GDPD3_HUMAN	Lysophospholipase D GDPD3	incoporated
GEMIN5	GEMI5_HUMAN	Gem-associated protein 5	excluded
GET3	GET3_HUMAN	ATPase GET3	incoporated
GET4	GET4_HUMAN	Golgi to ER traffic protein 4 homolog	excluded
GFM1	EFGM_HUMAN	Elongation factor G, mitochondrial	excluded
GFOD1	GFOD1_HUMAN	Glucose-fructose oxidoreductase domain-containing protein 1	excluded
GFOD2	GFOD2_HUMAN	Glucose-fructose oxidoreductase domain-containing protein 2	excluded
GFPT1	GFPT1_HUMAN	Glutamine--fructose-6-phosphate aminotransferase [isomerizing] 1	incoporated
GFUS	FCL_HUMAN	GDP-L-fucose synthase	incoporated
GGACT	GGACT_HUMAN	Gamma-glutamylaminecyclotransferase	excluded
GGCT	GGCT_HUMAN	Gamma-glutamylcyclotransferase	incoporated
GGCX	VKGC_HUMAN	Vitamin K-dependent gamma-carboxylase	excluded
GGH	GGH_HUMAN	Gamma-glutamyl hydrolase	incoporated
GGPS1	GGPPS_HUMAN	Geranylgeranyl pyrophosphate synthase	excluded
GGT1	GGT1_HUMAN	Glutathione hydrolase 1 proenzyme	excluded
GGT5	GGT5_HUMAN	Glutathione hydrolase 5 proenzyme	incoporated
GGT6	GGT6_HUMAN	Glutathione hydrolase 6	excluded
GHDC	GHDC_HUMAN	GH3 domain-containing protein	excluded
GHITM	GHITM_HUMAN	Growth hormone-inducible transmembrane protein	excluded
GHR	GHR_HUMAN	Growth hormone receptor	incoporated
GID8	GID8_HUMAN	Glucose-induced degradation protein 8 homolog	excluded
GIGYF2	GGYF2_HUMAN	GRB10-interacting GYF protein 2	excluded
GIMAP4	GIMA4_HUMAN	GTPase IMAP family member 4	incoporated
GIMAP5	GIMA5_HUMAN	GTPase IMAP family member 5	incoporated
GIMAP7	GIMA7_HUMAN	GTPase IMAP family member 7	excluded
GIMAP8	GIMA8_HUMAN	GTPase IMAP family member 8	incoporated
GIPC2	GIPC2_HUMAN	PDZ domain-containing protein GIPC2	excluded
GIPC3	GIPC3_HUMAN	PDZ domain-containing protein GIPC3	incoporated
GIT1	GIT1_HUMAN	ARF GTPase-activating protein GIT1	excluded
GIT2	GIT2_HUMAN	ARF GTPase-activating protein GIT2	excluded
GJA4	CXA4_HUMAN	Gap junction alpha-4 protein	excluded
GK	GLPK_HUMAN	Glycerol kinase	excluded
GK2	GLPK2_HUMAN	Glycerol kinase 2	excluded
GLA	AGAL_HUMAN	Alpha-galactosidase A	excluded
GLB1	BGAL_HUMAN	Beta-galactosidase	incoporated
GLB1L2	GLBL2_HUMAN	Beta-galactosidase-1-like protein 2	excluded
GLCE	GLCE_HUMAN	D-glucuronyl C5-epimerase	excluded
GLG1	GSLG1_HUMAN	Golgi apparatus protein 1	incoporated
GLIPR1	GLIP1_HUMAN	Glioma pathogenesis-related protein 1	excluded
GLIPR2	GAPR1_HUMAN	Golgi-associated plant pathogenesis-related protein 1	incoporated
GLMN	GLMN_HUMAN	Glomulin	excluded
[truncated: 3,797 more rows]
